# Supplementary material for: Decadal stability in genetic variation and structure in the intertidal seaweed Fucus serratus (Heterokontophyta: Fucaceae)
Source: BMC Evol Biol. 2018 Jun 15;18:94. doi: 10.1186/s12862-018-1213-2 (PMC6002991; doi:10.1186/s12862-018-1213-2)
Supplement: Supplementary file 2 — Microsatellite markers. Characteristics of each microsatellite marker, including cycling conditions and multiplexing. (XLSX 8 kb) [file 12862_2018_1213_MOESM2_ESM.xlsx]

## Sheet: Markers
name	multiplex_PCR (yes/no)	forward_primer	reverse_primer	colorname	color	repeat_pattern	perfect marker (yes/no)	Annealing Temperature (°C)	Number of cycles	PCR_program	EST_linked (yes/no)	Multiplex group on ABI 3500xl Genetic Analyzer	core_sequence	End concentration on ABI 3500xl Genetic Analyzer
B128	no	CGCTGCTCTCTGACTGAA	GGTGATGGTGACGGTGAC	6FAM	Blue	2	n	55	38	Time reslease	n	1	(CT)12TTTT(CT)3	0.000666667
E6	no	ACCACAGGCAGGATGGTAAT	GAGGCGACTGTTTCCCTAA	NED	Yellow	2	y	58	37	Time reslease	n		(CT)26	0.00625
A198	no	AACGGCTCAACTTGCCTC	GACGAGTGACGCTCTCTCC	VIC	Green	2	n	56	38	Time reslease	n		(TG)2TA(TG)4(TA)2(TG)13	0.000666667
F12	no	TATGTGTCCGACGACCTGAG	TGAAGTCAAATGCTTGTTCG	PET	Red	2	y	54	37	Time reslease	y	2	(GT)15	0.02
F60	no	GGGGTTGTTTTCGATAAAAGG	GCAATCGACCTCGAGAAATC	VIC	Green	2	y	54	38	Time reslease	y	2	(CA)8	0.01375
D39	no	AGGCTCTAAAAGGTGCGTAG	GAAAAAAACAGCAGCAGAAG	6FAM	Blue	4	y	53	38	Time reslease	n	2	(TAGA)6	0.00975
F49	no	TGCTGTAGAAGGCCGAAGTT	AACGAGTTCGTCGAGTGTCC	6FAM	Blue	2	y	54	38	Time reslease	y	2	(AT)6	0.0115
F36	no	TTTGCGGGATTGAAAGAGAG	CCAGAATGGATGGGAAGAAA	6FAM	Blue	2	y	54	38	Time reslease	y	3	(TG)8	0.00375
E9	no	CGGCGTAGATCCTTTTATGTG	TCGAGCCAGTTCATTTTCTGT	PET	Red	2	y	58	37	Time reslease	n	3	(GA)2(GT)1(GA)17	0.00875
F17	yes	GCAGACAGAGAGGGCAGAAG	CCCCTCTCTCCCAGGTATTT	NED	Yellow	2	y	54	38	Time reslease	y	3	(AT)7	0.00475
F14		AAGCGCTCCATTCGTAGTACA	GGCTGGCTGTTTGTCGTATT	VIC	Green	3	y	54	38	Time reslease	y	3	(AGT)6	0.00475
L58	no	AAACGAAAATGGCACAGTGA	CCTTGCATGTAGGAGGGAAC	PET	Red	2	y	54	38	No time reslease	n	4	(GA)19	0.0025
F22	yes	CCGTCTACGTTTCGTTTCGT	ATCCGAGAGACGGATAGCAA	VIC	Green	2	y	54	38	Time reslease	y	4	(AT)6	0.005
F58	2	CGTGTTTTGTCCGTCCTTTT	CGGAACAGATGGGAGACAAT	NED	Yellow	2	y	54	38	Time reslease	y	4	(TA)8	0.005
F19	yes	AGGTTTCAACCTGCTTCTGG	TGCTACATCCAAGAATTGCAG	PET	Red	2	y	54	37	Time reslease	y	4	(GT)15	0.005
F4	4	AGACGAGCGATCCAAGTGAC	GCCATCTTGTTGCCCTTTAG	6FAM	Blue	2	n	54	37	Time reslease	n	4	(CT)25T(CT)1	0.005
F21	no	CATGTAGCGTGAAGCGTTTG	CACGCAAACAAAACGTCAAC	PET	Red	2	y	54	38	No time reslease	y	5	(TG)15	0.02
F37	no	ATTGTCCTGTCGGGATGAAA	GCCCTTGTCAAACGAAAGAG	NED	Yellow	2	y	54	38	No time reslease	y	5	(AT)7	0.015
F9	no	GGCGGAAGTCGATTTGAATA	ACTTGGCTGACGTCCAGAAT	6FAM	Blue	2	y	54	38	Time reslease	y	5	(GT)16	0.014
F47	no	CCCTTGGCAAAGAGCAAATA	GCAGAAGGAAGGTGGATGAG	NED	Yellow	2	y	54	38	Time reslease	y	5	(TG)7	0.0001
L38	no	TGCTAGCTGCTCTTGTGTGC	TAACCTGTCGGTCGCAACG	6FAM	Blue	3	n	57	38	Time reslease	n	6	(GCT)11GCC(GVT)7	0.00316667
F45	no	CCGATACGTACGTGGGAGTG	GACGGGAAATTGCTAAGTGG	PET	Red	2	y	54	38	Time reslease	y	6	(AT)10	0.0338333
F50	no	GGTGTTGCTTTTCCGAGTGT	GGGCGTGTGTCTCTTTGTTC	NED	Yellow	2	y	54	38	Time reslease	y	6	(CTA)6	0.00416667
L94	no	TTAGGAATGGGCGGGATG	GATTTCGTGAGGCTGGTTCA	6FAM	Blue	3	n	55	38	Time reslease	n	6	(GCA)3GACGAT(GCA)5ACA(GCA)5[GCT(VCA)6]2(ACA)2	0.0025
F72	no	ATCTCCGCCTTAACCCAGTC	CAGCTGGATACGGATGGAGT	PET	Red	2	y	52	38	Time reslease	y	6	(AG)6	0.002
F65	no	GGTAGAGGTTGGGCGTGTTA	GGAGATTCGACCAGAGTCCA	6FAM	Blue	2	y	52	38	No time reslease	y	7	(TA)10	0.02
F59	no	TCGCCATATCTGTGTCAAGG	AACAAATTGGTGCCGAGTGT	PET	Red	2	y	48	40	No time reslease	y	7	(AT)7	0.0225
F69	no	TGCGTTGTATGCAAGAGGAC	CCTTACCCCGTGATTTCGTA	NED	Yellow	4	y	50	41	No time reslease	y	7	(ATGT)9	0.02
F34	no	TGCCGAAGTACCGCATCTAC	CTCCACTGGCATGCTGTTTA	NED	Yellow	2	y	50	40	No time reslease	y	8	(TG)6	0.01
B113	yes	TCTTGCCTTCCTTTCCTG	ACTCCGTTCCTTGACGAA	VIC	Green	2	n	54	38	Time reslease	n	8	(CT)22A(CT)1	0.04
L20	1	ACTCCATGCTGCGAGACTTC	CCTCGGTGATCAGCAATCAT	NED	Yellow	3	n	54	38	Time reslease	n	8	CTGG(CTG)8(TTG)3CTT(CTG)2	0.04
