# Supplementary material for: Decadal stability in genetic variation and structure in the intertidal seaweed Fucus serratus (Heterokontophyta: Fucaceae)
Source: BMC Evol Biol. 2018 Jun 15;18:94. doi: 10.1186/s12862-018-1213-2 (PMC6002991; doi:10.1186/s12862-018-1213-2)
Supplement: Supplementary file 4 — Microsatellite raw data. Microsatellite genotypes in Structure format. The first row contains the names of all 31 markers. The following rows contain the individual genotype data. Each individual is represented in 2 consecutive rows. The first column contains the name of the individual, the second row contains the population number that individual belong to. The following 31 columns show the alleles of each marker as microsatellites base pair lengths. The population numbers (1–14) refer to the following sampling locations and times: 1) Gjerild Klint, present-day; 2) Gjerild Klint, historical; 3) Green Top, present-day; 4) Green Top, historical; 5) Ile de Siec, present-day; 6) Ile de Siec, historical; 7) Grense Jakobselv, present-day; 8) Grense Jakobselv, historical; 9) Kirkenes, present-day; 10) Kirkenes, historical; 11) Ribadeo 1, present-day; 12) Ribadeo 1, historical; 13) Ribadeo 2, present-day; 14) Ribadeo 2, historical. (TXT 195 kb) [file 12862_2018_1213_MOESM4_ESM.txt]

A198 B113 B128 D39 E6 E9 F12 F14 F17 F19 F21 F22 F34 F36 F37 F4 F45 F47 F49 F50 F58 F59 F60 F65 F69 F72 F9 L20 L38 L58 L9
12500	1	155 110 171 260 162 208 197 208 207 213 202 178 198 219 185 198 203 205 196 188 197 198 192 196 202 196 198 158 214 136 177
12500	1	155 120 185 284 182 214 197 208 211 310 206 180 202 219 185 210 211 205 196 188 197 206 198 198 202 200 206 158 214 146 177
12501	1	155 120 171 260 182 204 197 208 211 189 204 178 198 219 183 198 203 205 196 188 197 206 192 196 202 200 198 152 205 148 177
12501	1	155 120 171 284 182 214 197 208 211 213 204 178 202 219 185 198 203 215 196 197 197 206 198 196 222 200 198 152 208 148 189
12502	1	155 120 171 260 178 222 197 208 211 189 204 178 198 187 183 198 203 215 -9 194 197 198 192 196 198 200 198 152 214 132 177
12502	1	155 120 171 264 182 222 197 208 211 213 204 178 200 219 185 198 211 215 -9 194 199 206 198 198 202 200 198 158 214 136 192
12503	1	155 120 185 260 162 222 197 208 211 189 204 178 198 219 185 198 211 207 -9 194 197 198 192 196 202 200 198 158 214 134 192
12503	1	155 120 185 260 184 234 197 208 211 300 204 178 198 219 185 198 211 215 -9 194 197 206 198 198 226 200 198 158 214 146 192
12504	1	155 120 171 260 174 190 197 208 211 217 204 178 200 219 185 198 203 205 -9 194 195 198 192 196 202 200 198 158 214 136 162
12504	1	155 120 185 284 210 220 205 211 211 310 204 178 202 219 185 198 203 215 -9 197 197 198 198 198 202 200 198 158 214 136 192
12505	1	155 110 185 260 140 214 197 208 211 302 204 178 198 219 183 190 203 205 192 188 197 198 192 196 202 196 198 158 214 146 177
12505	1	155 120 185 284 152 220 197 208 211 304 206 178 198 221 185 198 203 205 196 194 197 206 198 196 202 196 206 158 232 162 192
12506	1	155 110 171 260 152 212 197 208 207 298 204 178 198 219 185 198 203 215 192 194 195 206 192 196 202 200 198 152 214 148 162
12506	1	155 120 171 284 162 222 197 208 211 342 204 178 204 219 187 202 211 215 196 197 197 206 198 198 222 200 206 158 214 148 192
12507	1	155 110 171 260 152 212 197 211 211 189 204 178 198 219 183 198 211 205 196 188 197 198 192 196 202 196 200 152 214 136 177
12507	1	155 120 171 260 162 220 197 211 211 302 206 178 200 219 185 198 211 215 196 194 197 198 196 196 202 200 206 158 232 146 189
12508	1	155 120 171 260 152 214 197 208 211 189 204 178 198 219 185 198 203 205 192 194 197 200 192 196 202 196 198 152 232 136 177
12508	1	155 120 171 284 170 238 197 208 211 213 206 178 198 219 193 200 211 207 192 194 197 206 198 196 202 200 202 158 232 146 192
12509	1	155 120 171 260 174 204 197 208 207 189 204 178 198 219 185 198 203 207 196 194 195 198 192 196 202 200 198 158 214 136 192
12509	1	155 128 185 284 180 214 197 208 211 215 204 178 202 221 193 202 203 215 196 194 197 206 198 196 202 200 206 158 223 150 192
12510	1	155 120 185 260 156 204 197 208 211 217 204 178 202 221 183 198 203 205 192 188 197 198 192 196 202 200 198 152 214 136 192
12510	1	155 120 185 284 188 212 197 208 211 217 206 178 204 221 185 198 203 207 196 197 197 206 196 196 202 200 198 158 214 136 192
12511	1	155 120 171 260 152 214 205 208 207 207 204 178 198 219 185 198 203 203 196 194 195 198 192 196 202 200 190 152 232 146 189
12511	1	155 160 185 284 182 220 205 208 211 213 206 178 200 219 187 200 211 215 196 194 197 206 198 198 202 200 198 158 232 152 192
12512	1	155 120 171 260 162 212 197 208 211 213 204 178 198 221 185 198 203 205 192 194 197 206 192 196 190 196 198 152 214 136 192
12512	1	155 128 171 260 182 266 205 211 211 294 206 178 202 221 193 198 203 215 196 197 197 206 198 198 202 200 206 158 232 146 192
12513	1	155 120 185 260 174 212 197 208 207 213 202 178 198 219 183 192 211 205 192 188 197 200 196 196 198 200 198 152 214 136 177
12513	1	155 128 185 284 182 238 197 208 211 213 206 178 198 219 187 198 211 207 196 194 197 200 198 196 198 200 198 158 214 136 192
12514	1	155 120 185 260 182 214 197 208 211 189 202 178 198 219 185 198 203 203 196 188 197 198 192 198 202 200 198 152 205 136 192
12514	1	155 120 185 284 182 238 197 208 211 189 206 178 198 221 193 198 211 215 196 194 197 198 196 198 206 200 198 158 214 148 192
12515	1	155 120 185 260 174 212 197 208 211 189 204 178 198 187 185 188 203 215 196 194 195 198 192 196 198 200 190 158 214 146 192
12515	1	155 144 185 284 182 238 197 208 211 302 206 178 198 219 193 198 203 215 196 197 199 206 198 198 202 200 198 158 232 146 192
12516	1	155 120 171 260 152 214 197 208 211 213 204 178 198 187 193 198 203 215 192 188 195 198 192 196 202 200 198 152 214 134 177
12516	1	155 120 185 284 162 214 197 208 211 302 206 178 198 219 199 198 203 215 196 197 195 206 198 198 202 200 198 158 214 136 192
12517	1	155 120 171 260 162 212 197 208 211 292 204 178 198 219 193 198 203 215 196 194 197 198 192 196 202 200 198 158 232 136 192
12517	1	155 120 185 284 182 214 197 208 211 302 204 178 200 219 193 198 203 215 196 197 197 198 192 198 214 200 198 158 232 148 192
12518	1	155 120 185 260 162 220 197 208 211 306 204 178 198 219 185 198 203 205 192 188 197 198 192 196 198 196 198 158 214 146 177
12518	1	155 120 185 284 186 220 205 208 211 330 204 178 198 219 193 198 203 215 196 197 197 206 198 198 202 200 198 158 232 146 192
12519	1	155 120 185 260 162 212 197 205 211 306 204 178 198 219 193 198 203 205 192 194 195 198 192 196 198 200 198 152 214 136 177
12519	1	155 120 185 284 182 212 197 205 211 360 204 178 200 221 193 198 203 207 196 194 197 200 198 200 202 200 198 158 232 148 192
12520	1	155 120 171 260 152 200 197 208 207 213 204 178 198 191 185 198 203 205 196 197 197 196 192 196 -9 200 198 152 214 146 189
12520	1	155 120 185 284 152 204 197 208 207 219 204 178 202 213 193 222 211 205 196 197 197 206 196 196 -9 200 198 158 214 148 192
12521	1	155 120 171 260 132 212 197 208 211 189 204 178 198 219 187 198 203 205 192 188 195 198 198 196 202 200 190 158 214 136 177
12521	1	169 160 171 260 162 238 197 208 211 189 204 178 202 221 193 202 203 205 196 194 197 206 198 198 202 200 198 161 232 148 192
12522	1	155 120 171 260 132 190 197 208 211 191 204 178 198 219 187 198 203 207 192 188 195 206 -9 196 202 196 198 158 214 136 177
12522	1	155 122 171 284 152 214 197 208 211 207 204 178 204 221 187 198 203 215 196 194 197 206 -9 196 202 200 198 158 214 136 192
12523	1	155 110 171 260 152 214 197 208 211 189 204 178 198 221 185 198 203 215 192 194 195 198 -9 196 202 196 198 152 214 136 192
12523	1	155 120 185 284 182 238 205 208 211 310 204 178 204 221 193 198 203 215 196 197 197 206 -9 196 222 200 206 158 214 148 192
12524	1	155 110 171 260 158 190 197 208 211 189 204 178 198 219 185 198 211 215 196 194 195 206 198 196 202 200 198 152 214 146 162
12524	1	155 120 185 284 182 214 197 211 211 213 206 180 198 221 193 220 211 215 196 197 197 206 198 196 202 200 206 158 214 148 192
12525	1	155 120 171 260 162 188 197 208 211 213 204 178 196 217 183 198 211 205 192 194 197 206 -9 196 202 200 198 158 214 136 177
12525	1	171 120 185 284 174 214 197 208 211 217 204 180 198 221 187 198 211 205 196 197 197 206 -9 196 226 200 198 158 232 138 192
12526	1	155 120 185 260 166 212 197 208 211 207 204 178 198 219 185 198 203 205 192 194 191 198 -9 196 202 196 198 158 232 136 192
12526	1	155 120 185 284 180 212 197 208 211 215 206 180 198 219 185 200 203 215 192 194 197 206 -9 198 202 200 198 158 232 136 192
12527	1	155 110 171 284 152 214 197 208 209 191 204 182 196 219 185 200 203 207 192 197 197 198 196 198 202 200 198 152 214 136 159
12527	1	155 120 185 284 182 230 197 208 211 215 206 182 198 221 187 200 211 207 196 197 197 200 196 198 206 200 206 152 232 146 192
12528	1	155 120 171 260 160 214 197 211 211 213 204 178 204 219 193 198 203 205 192 194 195 198 -9 196 206 196 198 158 214 136 192
12528	1	155 120 185 260 180 214 197 211 211 213 206 178 204 219 193 198 211 207 196 194 195 198 -9 196 230 200 198 158 232 146 192
12529	1	155 120 171 260 182 220 197 208 207 217 204 178 198 219 185 198 203 207 196 194 195 198 -9 196 202 200 198 158 214 146 162
12529	1	155 120 185 284 182 220 205 211 211 306 206 178 202 219 187 198 203 215 196 197 197 200 -9 196 226 200 198 158 214 146 192
12530	1	155 120 171 260 152 214 197 208 211 213 204 178 198 219 183 198 203 205 192 194 195 198 -9 198 222 200 190 152 214 136 192
12530	1	155 160 185 260 182 214 197 208 211 213 204 178 198 219 185 220 211 205 196 197 195 206 -9 198 226 200 198 158 232 148 192
12531	1	155 110 171 284 174 214 197 208 207 213 204 178 198 219 185 198 203 215 192 194 197 206 -9 198 202 200 198 152 214 136 162
12531	1	155 120 185 284 196 220 205 208 211 302 204 178 202 219 193 198 211 215 196 197 197 206 -9 198 202 200 206 158 214 152 192
12532	1	155 120 173 260 162 214 197 208 211 189 202 178 198 219 185 198 203 215 196 188 197 206 192 196 202 200 190 158 214 136 162
12532	1	169 162 185 284 182 222 197 211 211 302 204 178 198 221 185 198 211 215 196 197 197 206 192 196 202 200 198 158 232 146 192
12533	1	155 116 185 260 174 220 197 208 211 213 204 178 198 219 185 198 203 205 196 194 197 198 196 196 202 200 198 158 232 136 192
12533	1	155 120 185 284 180 238 197 208 211 213 206 178 202 219 193 198 203 215 196 197 197 200 196 198 226 200 198 158 235 146 192
12534	1	155 120 185 260 162 208 197 208 211 221 202 178 198 219 187 198 203 205 192 194 195 198 192 196 202 196 194 152 214 136 177
12534	1	155 128 185 284 182 238 197 208 211 294 204 178 198 219 193 198 203 215 196 194 195 200 192 198 206 200 198 158 232 136 183
12535	1	155 120 171 284 162 212 197 208 207 213 204 178 202 219 193 198 203 205 192 194 197 206 192 198 206 200 198 152 214 136 192
12535	1	171 120 185 284 186 218 197 208 207 213 206 178 204 219 193 198 203 215 196 197 197 206 192 198 222 200 198 158 232 146 192
12536	1	155 110 185 260 180 216 197 208 211 189 204 178 198 219 185 198 203 205 192 194 197 200 198 196 202 196 200 152 214 136 177
12536	1	155 120 185 284 186 238 197 208 211 213 204 178 202 221 185 202 211 207 196 197 197 206 198 196 206 200 206 158 214 136 192
12537	1	151 120 171 260 152 190 197 208 211 189 204 178 198 219 193 198 203 205 196 188 195 206 188 196 206 196 198 155 214 136 192
12537	1	171 120 171 284 156 216 197 211 211 292 206 178 198 221 193 198 211 215 196 194 197 206 194 198 226 200 200 158 214 146 192
12538	1	155 110 171 260 152 222 197 208 211 189 204 178 198 219 185 198 211 207 196 194 197 198 192 198 202 200 196 155 214 136 192
12538	1	155 120 185 284 152 238 205 208 211 213 204 178 202 221 199 198 211 215 196 194 197 200 198 198 206 200 198 158 232 148 192
12539	1	155 120 171 284 174 220 197 208 207 189 202 178 198 219 191 198 203 205 196 194 197 198 194 196 202 200 198 155 214 136 159
12539	1	171 120 185 284 182 226 201 208 211 217 206 180 198 219 193 198 211 215 196 197 197 206 194 198 202 200 198 155 232 150 177
12540	1	155 120 171 260 174 220 197 208 211 217 204 178 198 219 193 174 203 205 196 194 197 206 194 196 202 200 194 152 214 146 192
12540	1	173 128 185 260 182 220 197 211 211 217 204 180 202 219 195 202 203 215 196 197 197 206 194 198 202 200 198 155 214 146 192
12541	1	155 110 171 260 174 212 197 208 211 302 202 178 206 221 187 198 203 215 192 194 197 206 194 196 202 200 198 155 214 136 177
12541	1	155 120 185 284 174 214 197 211 211 302 204 178 206 221 193 198 211 215 196 197 197 206 198 196 206 200 206 155 232 140 192
12542	1	155 110 185 284 152 190 197 208 207 213 204 178 198 219 187 198 203 207 192 194 195 200 196 196 202 196 198 155 214 146 177
12542	1	155 120 185 284 162 212 205 211 211 302 204 178 198 221 193 198 211 207 196 197 197 206 196 196 222 200 206 158 235 148 177
12543	1	155 120 171 260 152 214 197 208 211 189 202 178 198 219 187 198 203 205 196 197 197 206 196 198 202 200 198 158 214 134 177
12543	1	169 120 185 284 182 214 205 211 211 213 204 178 198 221 193 198 203 215 196 197 197 206 196 198 226 200 198 158 214 136 192
12544	1	155 120 171 260 154 212 197 208 211 213 204 178 198 219 185 198 211 205 196 188 195 206 188 196 202 200 198 152 214 148 159
12544	1	155 120 185 284 182 246 197 211 211 306 204 178 198 221 185 198 211 215 196 194 197 206 194 198 202 200 202 152 214 148 177
12545	1	155 120 171 260 152 214 197 208 207 207 204 178 198 187 185 198 211 205 196 194 195 206 194 196 202 200 198 152 214 136 192
12545	1	155 120 171 284 180 214 197 211 211 213 206 180 202 219 185 200 211 207 196 194 197 206 194 196 222 200 198 158 232 146 192
12546	1	171 120 171 260 162 214 197 208 211 213 204 178 198 219 193 198 203 205 192 188 197 200 188 196 202 200 198 152 214 134 189
12546	1	173 120 185 284 174 214 197 211 211 213 204 180 202 219 193 198 203 205 196 197 197 200 192 196 202 200 198 158 232 152 192
12547	1	155 110 171 260 152 212 197 208 211 189 204 178 198 221 183 198 211 203 196 188 195 200 198 196 202 196 198 155 214 146 177
12547	1	173 120 171 284 182 214 197 211 211 217 204 180 202 221 185 198 211 215 196 194 195 206 198 198 202 200 206 155 214 148 192
12548	1	155 120 171 260 152 214 197 208 211 189 204 178 198 219 185 200 203 205 192 194 195 198 190 196 202 200 198 158 214 136 192
12548	1	155 120 185 284 168 238 197 208 211 318 204 178 202 221 185 202 211 207 196 194 195 198 194 198 206 200 198 158 214 146 192
12549	1	155 120 171 260 176 220 197 208 211 213 204 178 198 219 185 200 203 205 196 197 195 198 196 196 206 200 198 155 214 136 177
12549	1	173 120 171 284 182 238 197 208 211 324 204 178 202 219 193 202 211 205 196 197 197 198 196 196 226 200 198 158 226 136 192
12550	1	155 120 171 260 152 220 197 208 211 189 204 178 202 219 185 196 203 205 196 194 197 206 194 196 202 196 198 155 214 140 177
12550	1	155 120 171 284 182 220 197 211 211 189 204 178 202 221 187 198 203 207 196 197 197 206 198 198 202 200 198 155 214 146 192
12551	1	155 120 171 -9 152 212 197 208 207 302 204 178 198 219 193 198 211 215 192 197 197 198 190 196 222 200 198 152 214 136 192
12551	1	155 120 185 -9 152 234 197 211 211 358 206 178 198 219 193 198 211 215 196 197 197 206 196 198 222 200 198 152 232 136 192
12552	1	155 120 185 260 152 214 197 208 207 215 202 178 198 219 185 198 203 205 192 194 195 198 190 196 202 200 198 155 232 136 159
12552	1	155 160 185 284 182 214 205 211 211 290 204 178 198 219 185 198 203 215 196 197 197 198 194 196 206 200 198 158 232 148 192
12553	1	155 120 185 260 162 220 197 208 211 302 204 178 198 219 193 198 203 205 196 194 197 198 192 196 202 200 198 155 214 134 177
12553	1	155 120 185 284 182 220 197 208 211 304 206 178 204 219 193 204 211 205 196 197 199 206 192 196 202 200 198 158 232 146 177
12554	1	155 120 171 260 182 220 197 208 207 189 204 178 198 219 185 198 203 203 196 194 197 200 196 198 202 200 198 155 214 136 189
12554	1	155 140 185 284 182 220 197 208 211 213 204 180 198 219 185 198 211 215 196 197 197 206 196 198 222 200 198 158 214 136 192
12555	1	155 110 185 260 152 214 197 208 211 213 204 178 198 219 185 198 203 205 196 194 197 198 194 196 202 196 190 155 214 146 159
12555	1	155 164 185 284 182 220 197 208 211 308 204 178 198 219 185 198 203 215 196 194 199 200 194 196 222 200 206 158 214 146 192
12556	1	155 110 171 284 174 214 197 208 211 203 204 178 198 219 185 194 203 203 196 194 197 206 194 196 202 196 198 155 232 146 177
12556	1	155 120 185 284 180 214 197 208 211 213 206 178 198 221 187 202 211 205 196 197 197 206 196 198 206 200 206 158 232 148 192
12557	1	155 120 171 284 170 214 197 208 211 213 206 178 198 219 185 198 203 205 196 188 197 198 196 196 202 196 198 152 214 146 189
12557	1	155 122 185 284 174 214 197 211 211 219 206 178 198 221 193 198 211 215 196 194 197 198 196 196 202 200 198 155 214 146 192
12558	1	155 120 185 260 162 212 197 208 211 189 204 178 198 219 187 198 203 205 192 194 197 198 194 196 202 200 198 152 214 146 177
12558	1	155 120 185 284 162 230 197 208 211 189 204 178 198 219 193 202 211 215 196 197 197 200 194 196 206 200 198 152 214 148 192
12559	1	155 120 171 260 142 214 197 208 211 213 204 178 198 221 187 198 203 205 196 194 197 198 194 196 202 200 194 158 214 136 177
12559	1	155 120 185 284 152 214 197 211 211 243 206 178 198 221 193 198 211 215 196 197 197 206 196 198 202 200 198 158 214 148 192
12560	1	155 128 171 284 152 214 197 208 211 209 204 178 198 219 185 198 203 205 192 194 195 200 -9 196 206 196 190 155 214 140 177
12560	1	155 160 185 284 174 222 197 208 211 211 204 178 198 219 185 198 203 215 196 197 195 206 -9 196 226 200 206 158 235 148 177
12561	1	155 110 171 260 182 234 197 208 211 189 206 178 198 219 187 198 203 205 192 194 193 198 194 196 206 200 198 155 214 136 177
12561	1	155 120 185 284 182 238 197 208 211 213 206 178 198 219 193 198 211 215 196 197 197 206 196 196 206 200 206 158 232 148 192
12562	1	155 120 171 260 162 214 197 208 207 203 202 178 198 221 185 198 203 205 192 194 197 198 194 196 202 200 198 158 214 136 177
12562	1	155 120 185 284 182 220 197 211 211 213 206 178 198 221 185 220 211 205 196 197 197 206 196 198 226 200 198 158 232 148 177
12563	1	155 120 171 284 178 214 197 208 207 189 204 178 198 219 187 198 203 215 192 188 197 206 198 196 202 200 198 152 214 136 189
12563	1	155 120 171 284 182 222 197 208 211 215 206 180 198 219 193 198 211 215 196 197 197 206 198 198 202 200 198 158 214 146 192
12564	1	155 120 171 260 174 214 197 208 211 189 206 178 198 219 185 198 203 215 192 194 197 200 194 196 202 200 198 152 214 136 177
12564	1	155 120 171 284 182 222 197 208 211 308 206 178 202 221 193 220 211 215 196 197 197 200 196 198 202 200 198 158 232 146 192
12565	1	155 120 171 260 174 220 197 208 207 189 202 178 198 219 193 198 203 205 196 194 197 198 196 196 202 200 198 155 214 136 159
12565	1	171 120 185 284 182 226 201 208 211 217 206 180 198 219 193 198 211 215 196 197 197 206 196 198 206 200 198 158 232 150 177
12566	1	155 110 171 260 162 208 197 208 211 195 204 178 198 219 187 198 203 203 192 197 197 198 192 196 202 200 198 158 214 146 189
12566	1	171 120 185 284 182 222 197 208 211 217 204 180 202 219 193 198 211 207 192 197 197 206 196 196 206 200 206 158 232 146 192
12567	1	155 120 171 260 164 214 197 208 211 217 202 182 196 219 185 200 203 205 196 194 -9 198 196 196 202 200 190 152 214 134 177
12567	1	155 164 179 284 174 220 197 211 211 217 204 182 198 219 193 206 211 207 196 197 -9 206 198 198 222 200 198 158 232 146 192
12568	1	155 120 185 260 162 222 197 208 211 189 202 178 196 219 185 198 203 207 196 194 197 198 192 196 202 200 198 158 214 134 192
12568	1	155 120 185 260 184 234 197 208 211 300 204 178 198 219 193 198 211 215 196 194 197 206 196 198 226 200 198 158 214 146 192
12569	1	155 120 171 256 164 214 197 208 211 189 204 178 204 219 185 198 203 205 192 194 195 206 194 196 202 198 198 158 214 146 177
12569	1	155 128 185 260 176 214 197 211 211 217 204 178 204 219 193 198 211 215 196 197 197 206 194 198 202 200 206 158 214 146 192
12570	1	155 120 185 260 152 214 197 208 211 215 202 178 198 219 185 198 203 205 192 194 195 206 194 196 202 202 190 158 214 146 192
12570	1	155 128 185 260 182 220 197 211 211 302 204 178 204 219 193 202 203 215 196 194 197 206 194 196 222 202 198 158 238 146 192
12571	1	155 120 185 260 158 214 197 208 211 215 202 178 198 219 185 198 203 215 192 194 197 206 194 196 202 200 198 158 214 134 177
12571	1	155 120 185 284 186 220 197 208 211 215 204 178 198 219 193 198 211 215 192 197 197 206 196 196 202 200 198 158 214 146 192
12572	1	155 110 171 260 182 220 197 208 211 217 204 178 198 219 183 198 203 205 192 194 197 198 -9 196 202 200 200 158 214 136 177
12572	1	171 120 185 260 182 220 205 208 211 302 204 180 198 219 185 198 211 205 196 197 197 198 -9 196 206 200 206 158 214 136 192
12573	1	155 110 185 260 154 214 197 208 211 203 204 178 198 219 187 198 203 203 192 194 197 198 188 196 202 196 198 158 214 136 189
12573	1	155 120 185 284 154 214 197 208 211 213 204 178 198 219 187 198 203 205 196 197 197 206 196 196 202 200 206 158 232 146 189
12574	1	155 110 171 260 142 220 197 208 211 213 202 178 198 219 185 198 203 209 196 188 197 198 194 196 202 200 198 158 214 136 177
12574	1	169 120 171 260 152 220 197 208 211 217 204 178 198 219 193 198 211 209 196 194 197 206 194 198 202 200 206 158 232 146 192
1400	2	155 120 171 260 132 212 197 208 207 217 204 178 200 219 187 198 -9 205 196 162 -9 198 192 -9 202 196 196 155 214 140 177
1400	2	155 120 171 260 152 212 205 211 211 272 206 178 204 219 193 200 -9 215 196 188 -9 240 198 -9 202 200 198 158 232 144 189
1401	2	-9 120 163 260 186 190 197 208 207 189 202 178 198 219 185 198 203 205 192 162 -9 198 192 196 190 196 196 158 214 146 192
1401	2	-9 122 171 260 186 214 197 211 211 298 206 178 200 219 193 218 203 215 196 197 -9 200 192 198 202 200 198 158 232 148 192
1402	2	155 120 171 260 152 236 195 208 211 213 204 178 198 219 185 198 211 205 196 194 195 198 198 196 202 200 198 158 214 148 177
1402	2	169 122 185 284 162 248 197 208 211 213 206 178 202 219 193 198 211 215 196 194 195 198 198 198 202 200 200 158 232 148 189
1403	2	155 120 171 260 126 214 197 208 207 189 202 178 198 219 187 198 203 205 192 188 197 206 192 196 202 200 198 158 214 136 177
1403	2	155 160 171 284 156 230 197 208 211 219 206 178 198 219 191 198 211 215 196 194 197 206 198 198 202 200 198 158 214 136 192
1404	2	155 120 171 260 174 212 197 208 211 215 204 178 198 219 191 198 203 205 192 162 195 198 -9 194 202 200 198 158 232 144 192
1404	2	155 120 171 284 180 212 205 211 211 217 204 178 198 221 193 220 211 215 196 197 197 206 -9 196 222 200 198 158 232 146 192
1405	2	155 120 171 260 162 212 197 208 207 213 204 178 198 187 183 194 203 205 196 162 197 206 192 196 202 200 190 152 214 146 177
1405	2	169 136 171 284 182 212 205 208 211 215 204 178 204 219 185 198 203 207 196 197 197 206 192 198 202 200 198 158 214 146 192
1406	2	155 110 171 260 174 212 197 208 207 189 204 178 200 219 185 198 203 205 192 188 195 198 -9 196 218 196 198 152 214 146 177
1406	2	171 120 185 284 192 212 197 208 211 304 206 178 202 219 187 198 203 205 192 194 195 200 -9 198 222 204 206 158 232 146 192
1407	2	155 110 171 260 182 190 197 208 211 189 204 178 198 219 185 198 203 207 192 194 197 198 198 196 202 200 198 158 232 136 177
1407	2	155 120 185 284 182 212 197 211 211 189 204 178 198 219 193 198 211 215 192 197 197 198 198 196 206 200 206 158 232 136 177
1408	2	155 120 185 260 152 212 197 211 207 213 204 178 196 219 185 198 203 215 192 194 195 200 -9 196 202 200 198 152 214 136 177
1408	2	155 120 185 284 152 236 197 211 211 213 206 180 200 221 185 198 211 215 196 194 197 206 -9 196 222 200 198 158 214 146 189
1409	2	155 110 171 260 152 212 197 208 207 189 204 178 204 219 185 198 203 205 196 188 197 206 -9 194 194 196 190 152 214 146 192
1409	2	155 120 171 284 162 262 197 211 211 213 206 178 204 219 187 198 203 215 196 188 197 206 -9 198 222 198 206 152 232 146 192
1410	2	155 120 171 260 152 220 197 208 211 213 202 178 204 187 183 198 203 215 192 194 197 206 -9 198 202 196 190 158 214 132 189
1410	2	155 150 185 284 152 238 197 211 211 227 204 178 204 219 193 198 203 215 196 197 199 206 -9 198 222 200 198 158 214 136 192
1411	2	155 110 171 260 152 214 197 208 -9 213 204 178 -9 219 185 198 -9 207 192 188 197 206 -9 196 202 196 198 158 214 146 177
1411	2	155 124 171 260 162 222 197 211 -9 213 206 178 -9 219 193 202 -9 215 196 197 197 206 -9 198 206 204 206 158 232 146 189
1412	2	155 120 185 260 182 220 197 208 211 213 204 178 198 187 191 200 203 205 196 194 195 198 -9 196 202 200 194 152 214 136 177
1412	2	155 120 185 284 198 238 197 211 211 217 206 180 198 219 193 200 211 215 196 197 197 200 -9 196 202 200 198 158 214 148 192
1413	2	155 120 171 260 152 214 197 208 207 189 204 178 198 219 185 198 -9 205 196 194 197 206 -9 196 -9 200 190 152 214 130 159
1413	2	155 148 185 284 152 214 197 208 211 217 204 178 198 219 185 198 -9 215 196 197 197 206 -9 200 -9 200 198 158 214 146 192
1414	2	155 120 171 256 182 212 197 208 211 217 206 178 200 221 185 198 203 215 196 194 195 206 -9 196 198 200 198 155 214 136 177
1414	2	155 160 171 260 182 212 197 208 211 290 206 178 202 221 185 200 211 215 196 194 197 206 -9 198 202 200 198 158 232 146 189
1415	2	155 110 171 260 162 212 197 208 211 213 204 178 198 219 191 198 -9 215 196 194 195 206 -9 196 194 200 198 152 214 132 192
1415	2	155 120 171 284 180 212 205 208 211 213 206 180 202 219 193 198 -9 215 196 197 195 206 -9 198 202 200 206 158 214 148 192
1416	2	155 120 171 260 132 212 197 208 207 213 204 178 198 219 187 190 203 203 192 188 197 198 192 196 202 196 198 152 214 136 177
1416	2	155 128 171 260 152 218 197 208 211 213 204 178 198 219 193 198 211 215 196 194 197 198 198 198 202 200 206 158 214 146 192
1417	2	155 120 171 260 152 216 197 208 207 189 204 178 198 187 193 198 203 205 196 194 197 200 192 196 202 200 198 152 232 136 192
1417	2	155 120 185 284 180 218 205 208 211 213 204 178 198 221 193 198 211 215 196 197 197 206 192 198 206 200 198 158 232 148 192
1418	2	155 110 171 260 152 214 197 208 211 213 204 178 198 187 185 198 203 203 196 197 195 198 192 196 198 200 198 158 214 136 162
1418	2	155 120 185 284 174 238 197 208 211 213 204 180 198 221 187 198 205 205 196 197 197 198 192 198 202 200 206 158 214 136 192
1419	2	155 120 185 260 152 214 197 208 211 189 204 178 198 187 185 198 211 203 192 188 197 200 -9 196 202 200 190 155 214 134 177
1419	2	155 160 185 284 182 214 197 208 211 213 204 180 200 219 187 202 211 215 196 194 197 206 -9 196 222 200 198 158 226 148 189
1420	2	155 120 171 260 118 214 197 208 211 207 200 178 202 185 185 198 203 205 196 197 195 206 196 196 198 196 198 152 214 130 177
1420	2	155 120 185 284 152 220 197 211 211 213 204 178 202 219 193 198 211 215 196 197 195 206 196 198 202 200 198 158 235 146 192
1421	2	155 120 171 260 188 214 197 208 207 189 204 178 200 219 185 198 203 205 196 188 197 198 198 196 214 200 198 158 214 136 189
1421	2	155 120 171 284 188 220 197 208 211 213 204 180 202 219 185 198 211 215 196 194 197 198 198 198 218 200 198 158 232 148 192
1422	2	-9 120 185 260 152 214 197 208 211 203 204 178 198 219 185 198 211 205 196 197 195 198 192 198 202 200 198 152 214 136 192
1422	2	-9 120 185 284 162 220 197 208 211 213 204 178 198 219 185 198 211 207 196 197 197 206 192 198 202 200 198 158 232 148 192
1423	2	155 120 171 260 174 214 197 208 211 189 204 178 198 219 191 198 203 205 196 188 197 206 -9 196 198 200 198 152 214 136 189
1423	2	155 120 179 284 182 232 197 208 211 213 204 180 198 219 193 198 211 215 196 194 197 206 -9 198 202 200 204 158 232 146 192
1424	2	155 120 171 260 152 214 197 208 211 189 204 178 198 187 187 198 203 215 196 194 195 198 192 196 198 200 198 152 214 134 162
1424	2	155 120 171 284 174 220 201 208 211 213 204 180 198 219 199 202 211 215 196 194 197 206 196 198 202 200 198 158 214 148 192
1425	2	155 120 185 260 152 214 197 208 207 189 204 178 198 187 187 198 203 215 196 188 195 200 192 196 202 200 198 158 214 146 192
1425	2	169 120 187 260 174 220 197 208 211 213 204 178 200 219 187 198 211 215 196 197 197 206 196 198 206 200 198 158 235 146 192
1426	2	155 120 171 260 162 190 197 208 207 189 204 178 198 211 183 198 203 215 196 194 195 198 192 196 198 200 198 155 214 136 192
1426	2	171 120 185 284 198 214 197 208 207 221 204 178 198 219 189 202 211 215 196 197 197 206 198 198 202 200 198 158 235 136 192
1427	2	155 120 171 260 162 214 197 208 207 189 204 178 198 187 199 198 203 215 196 194 195 198 192 196 190 200 198 158 214 130 192
1427	2	171 120 185 284 200 214 197 208 207 221 204 178 198 219 199 202 211 215 196 197 197 206 196 198 202 200 198 158 235 136 192
1428	2	155 120 185 260 162 220 197 208 211 189 202 178 200 187 185 198 211 215 196 197 195 198 194 196 198 200 198 158 214 136 192
1428	2	155 120 185 284 182 238 199 211 211 207 204 178 204 219 185 198 211 215 196 197 197 198 196 198 202 200 198 158 232 146 192
1429	2	155 110 171 256 162 220 197 208 211 189 204 178 198 187 183 198 203 205 194 188 195 198 198 196 198 196 198 152 232 132 177
1429	2	155 120 179 260 180 246 197 208 211 189 204 180 200 219 185 198 203 215 196 194 197 206 198 196 202 200 206 152 235 146 192
1430	2	155 120 171 260 132 214 205 208 211 213 204 178 198 221 185 198 203 203 196 188 195 206 192 198 202 196 198 158 214 136 177
1430	2	155 120 185 284 174 220 211 208 211 213 206 180 204 221 187 198 203 215 196 188 197 206 194 198 202 204 198 158 232 148 192
1431	2	155 120 171 260 132 212 197 208 207 217 206 178 200 187 201 198 203 203 192 188 195 198 192 196 202 200 198 155 214 130 192
1431	2	173 120 185 260 180 238 197 211 211 298 208 180 202 221 201 198 211 215 196 197 197 206 198 196 202 200 202 158 232 136 192
1432	2	155 120 171 260 152 214 197 211 211 213 202 178 198 187 185 198 211 203 192 197 197 198 192 196 198 200 198 152 214 134 177
1432	2	155 120 185 284 178 214 197 211 211 213 204 178 204 219 193 222 211 205 196 197 197 198 196 198 202 200 198 158 232 136 192
1433	2	155 120 171 260 174 212 197 208 207 217 204 178 198 187 193 198 203 205 196 188 197 206 192 198 202 200 198 152 214 136 192
1433	2	155 120 187 284 190 214 205 211 211 217 206 178 198 219 195 198 211 205 196 194 197 206 198 198 202 200 198 158 214 136 192
1434	2	155 110 171 -9 152 214 197 208 211 207 204 178 202 219 187 196 203 207 196 188 197 206 192 198 198 200 190 152 214 130 192
1434	2	155 134 185 -9 174 222 197 208 211 213 206 178 202 219 187 198 211 207 196 188 197 206 198 198 206 200 206 158 214 136 192
1435	2	155 110 171 260 152 206 197 208 211 213 204 178 198 219 185 178 203 205 192 188 197 198 196 198 202 200 198 152 214 136 177
1435	2	155 120 185 284 152 214 197 208 211 213 206 178 198 221 187 198 211 207 196 197 197 198 196 198 202 200 206 158 214 146 186
1436	2	155 120 171 260 154 218 197 208 207 217 204 178 202 219 185 198 203 203 196 194 195 198 196 196 202 200 190 152 214 136 159
1436	2	155 128 185 284 162 222 197 211 211 217 204 178 202 219 185 198 203 205 196 194 197 206 196 196 202 200 198 158 232 146 177
1437	2	155 120 171 260 162 204 197 208 207 189 204 178 198 219 185 198 203 215 196 188 197 200 192 198 202 200 198 155 214 132 159
1437	2	155 124 185 284 180 214 197 208 211 189 206 180 198 221 201 200 203 215 196 188 197 206 192 198 214 200 198 158 232 148 192
1438	2	155 120 171 260 152 214 197 208 211 213 206 178 198 219 193 198 203 215 196 194 195 198 192 196 202 196 198 155 232 136 189
1438	2	169 120 185 284 182 226 197 208 211 213 206 178 200 221 193 198 211 215 196 194 197 206 196 196 202 200 200 158 232 150 192
1439	2	155 120 171 260 152 214 197 208 211 213 204 178 202 187 -9 198 203 215 192 188 197 200 192 196 198 200 198 158 214 136 192
1439	2	155 120 171 284 182 220 197 208 211 215 204 178 202 219 -9 198 211 215 192 197 197 206 196 198 202 200 198 158 214 146 192
1440	2	155 120 171 260 152 214 197 208 211 213 204 178 202 221 187 198 203 205 196 188 195 198 196 196 190 200 198 155 232 148 192
1440	2	155 120 185 284 184 220 197 208 211 221 204 178 204 221 187 198 203 215 196 197 197 198 196 198 190 200 198 158 232 148 192
1441	2	155 120 171 260 162 214 197 208 211 213 204 178 198 187 183 198 203 205 196 188 195 200 190 196 198 200 198 158 214 134 159
1441	2	155 120 185 284 182 238 197 208 211 213 206 178 198 221 183 198 211 215 196 197 195 206 192 198 202 200 198 158 214 142 192
1442	2	155 120 185 260 152 214 197 208 207 189 204 178 198 183 187 198 211 205 196 194 197 206 192 196 202 200 198 152 214 132 177
1442	2	155 120 185 284 178 222 197 211 211 189 204 178 198 219 193 202 211 207 196 194 197 206 198 196 214 200 198 155 232 148 177
1443	2	155 120 185 260 152 214 205 208 211 213 204 178 198 219 185 198 203 215 196 194 197 198 192 196 202 200 198 152 214 136 177
1443	2	155 120 185 284 182 214 205 208 211 213 206 178 198 221 185 198 211 215 196 197 197 206 196 196 202 200 198 158 232 144 192
1444	2	155 120 171 260 174 214 197 208 207 189 204 178 198 219 187 198 211 203 194 188 195 202 196 196 202 200 198 152 214 146 177
1444	2	155 120 185 284 180 220 205 208 211 189 206 178 198 219 187 220 211 215 196 194 197 206 196 196 202 200 198 158 226 148 192
1445	2	155 110 171 260 152 212 197 208 211 189 204 178 198 187 191 198 203 205 196 194 195 198 198 196 202 200 206 152 214 134 159
1445	2	155 128 185 284 162 238 197 208 211 302 204 178 198 219 193 198 211 215 196 197 197 206 198 198 202 200 206 158 232 148 192
1446	2	155 118 171 260 162 214 197 208 207 189 204 178 198 219 185 198 203 203 196 188 195 198 192 196 202 196 198 152 214 136 177
1446	2	155 120 185 260 174 214 197 211 211 294 204 180 200 221 185 198 211 205 196 197 197 206 196 198 202 200 198 158 232 144 192
1447	2	155 120 171 260 150 214 197 208 207 215 204 178 198 219 185 202 203 215 196 197 195 206 192 196 198 200 198 152 214 136 192
1447	2	155 128 171 284 174 238 197 208 211 278 204 178 198 221 185 202 211 215 196 197 195 206 196 198 202 200 206 152 232 146 192
1448	2	155 110 171 260 174 214 197 208 211 189 204 178 198 187 185 198 203 207 192 194 197 206 192 196 202 196 198 158 214 136 177
1448	2	155 120 185 284 186 220 197 214 211 213 204 178 200 219 185 198 211 215 196 197 197 206 192 196 202 200 206 158 214 146 192
1449	2	155 120 171 260 166 212 197 208 211 213 204 178 200 187 185 198 203 205 196 188 195 206 192 196 202 196 198 155 214 130 162
1449	2	169 120 185 284 184 238 197 211 211 221 206 180 202 219 185 198 211 205 196 197 197 206 198 198 222 200 206 158 232 136 192
1450	2	155 110 171 260 152 212 197 208 211 189 204 178 200 187 185 198 203 215 192 194 195 206 198 196 202 200 198 155 214 136 192
1450	2	171 120 185 260 182 236 205 211 211 302 206 178 202 219 193 198 211 215 196 197 197 206 198 196 202 200 206 158 232 146 192
1451	2	155 120 171 260 152 214 197 208 211 189 204 178 198 187 185 198 203 205 192 197 195 206 192 196 202 196 198 152 214 146 192
1451	2	171 120 185 284 182 214 205 208 211 215 204 180 198 221 185 202 211 207 196 197 197 206 198 198 222 200 202 158 232 146 192
1452	2	155 110 171 260 174 214 197 208 211 189 204 178 198 187 187 198 203 205 196 197 197 206 192 192 202 200 198 155 232 134 177
1452	2	155 120 185 260 182 214 205 211 211 304 206 178 202 219 193 222 211 215 196 197 197 206 192 196 206 200 206 155 232 146 192
1453	2	155 120 171 260 152 190 197 208 211 215 202 178 198 187 195 190 203 205 192 188 197 206 192 196 190 200 198 158 214 136 189
1453	2	155 128 171 284 162 214 205 208 211 217 206 178 204 221 195 198 211 207 196 194 197 206 192 198 202 200 206 158 232 152 192
1454	2	155 120 185 260 152 214 197 208 211 213 204 178 198 187 185 198 211 207 196 194 195 198 192 196 202 200 198 158 214 132 177
1454	2	171 120 185 284 182 214 197 211 211 306 204 178 204 219 187 198 211 215 196 197 197 200 192 198 202 200 198 158 214 146 177
1455	2	155 120 171 260 152 214 197 208 211 213 204 178 200 219 187 182 211 215 192 188 197 198 192 198 -9 200 198 158 214 136 177
1455	2	171 120 171 284 152 220 197 211 211 215 204 178 200 219 191 206 211 215 196 197 197 206 198 198 -9 200 198 158 214 148 192
1456	2	155 120 171 260 162 214 197 208 211 213 204 178 198 187 191 198 211 203 196 194 197 206 192 196 202 200 198 158 214 136 189
1456	2	171 120 171 284 182 220 205 211 211 217 206 178 204 219 193 198 211 215 196 197 197 206 198 198 214 200 198 158 214 152 192
1457	2	155 110 185 260 152 204 197 208 211 229 204 178 198 185 193 198 211 207 196 188 195 200 194 196 190 200 198 155 214 134 192
1457	2	155 120 185 284 180 214 197 211 211 304 206 180 198 221 193 198 211 215 196 194 197 206 194 196 202 200 206 158 214 146 192
1458	2	155 110 171 260 152 222 197 208 211 213 204 178 198 221 185 198 203 205 192 188 197 206 196 196 202 196 198 158 214 136 177
1458	2	155 120 185 284 168 222 197 208 211 213 204 180 198 221 185 222 211 215 196 197 197 206 196 198 210 200 206 158 232 136 192
1459	2	155 118 171 260 154 216 197 208 211 213 204 178 200 187 185 178 203 205 196 188 197 198 198 196 198 200 198 158 232 146 192
1459	2	155 120 185 260 154 228 197 211 211 217 206 178 200 219 185 198 211 215 196 194 197 206 198 198 202 200 198 158 232 146 192
1460	2	155 118 171 260 174 214 197 208 207 189 204 178 204 187 181 198 203 207 196 194 197 198 192 196 202 196 198 152 214 132 159
1460	2	155 120 185 284 182 220 197 208 211 195 204 178 204 219 185 198 203 215 196 197 197 198 192 198 214 200 198 164 214 148 177
1461	2	155 120 185 260 152 212 197 208 207 189 204 178 196 219 183 198 203 215 192 188 197 200 192 196 198 200 198 152 214 136 192
1461	2	169 120 185 260 178 218 197 211 211 195 206 178 198 221 185 198 203 215 196 197 197 200 192 196 202 200 198 158 232 144 192
1462	2	155 120 185 260 162 220 197 208 211 215 204 178 198 219 193 198 203 205 196 194 195 206 196 196 202 200 198 158 232 134 162
1462	2	155 122 185 284 182 222 197 211 211 215 206 178 204 219 193 198 203 215 196 197 197 206 196 196 202 200 198 158 232 142 192
1463	2	155 120 185 260 158 212 197 208 207 189 204 178 198 187 185 198 211 215 196 188 197 206 192 196 202 200 198 158 214 132 192
1463	2	155 120 185 284 182 220 197 211 211 189 206 180 200 221 185 202 211 215 196 194 197 206 198 196 202 200 198 158 232 146 192
1464	2	155 120 171 260 152 214 197 208 207 213 204 178 198 219 185 198 211 205 192 188 195 206 -9 196 190 196 198 155 214 136 189
1464	2	169 120 185 284 174 214 205 208 211 217 204 180 202 219 193 198 211 207 196 194 197 206 -9 198 202 200 198 158 232 148 192
1465	2	155 110 171 260 152 220 197 208 207 215 204 178 198 221 185 198 203 205 196 194 197 198 -9 196 202 200 198 152 214 134 192
1465	2	169 120 185 284 178 238 197 211 211 215 204 178 198 221 187 198 203 215 196 197 197 198 -9 198 226 200 206 158 214 146 192
1466	2	155 120 171 260 154 214 197 208 211 189 204 178 198 187 185 198 203 205 192 197 195 200 -9 196 198 200 198 152 214 146 177
1466	2	155 128 173 284 162 238 197 208 211 189 206 178 202 219 187 198 203 207 196 197 197 200 -9 198 202 200 206 158 214 146 192
1467	2	155 110 171 260 152 214 205 208 211 213 204 178 198 221 185 198 203 205 196 188 197 206 -9 198 190 200 190 152 232 138 192
1467	2	171 164 171 284 188 222 207 211 211 213 204 178 198 221 193 200 203 215 196 188 197 206 -9 198 202 200 206 158 232 164 192
1468	2	155 120 171 256 152 214 197 208 211 213 204 178 198 219 185 198 211 215 196 188 197 206 196 196 190 200 198 158 214 132 159
1468	2	155 120 185 260 182 220 197 208 211 213 204 178 198 219 185 198 211 215 196 194 197 206 196 196 206 200 198 158 214 146 177
1469	2	155 110 171 260 152 214 197 208 207 189 204 178 198 187 191 198 211 205 192 194 197 206 194 196 202 200 198 155 214 136 192
1469	2	155 120 171 284 152 234 197 211 211 213 206 178 200 219 193 198 211 207 196 197 197 206 196 198 202 200 206 158 232 150 192
1470	2	155 120 171 260 152 190 197 208 207 189 202 178 198 187 187 198 203 207 196 194 197 206 -9 198 202 200 194 155 214 136 162
1470	2	155 120 171 284 174 214 197 208 211 304 206 180 204 219 193 202 203 215 196 197 197 206 -9 198 218 200 198 158 232 146 192
1471	2	155 110 171 260 162 214 205 208 211 213 204 178 198 219 185 198 211 205 196 194 195 206 202 198 202 196 190 158 232 136 192
1471	2	155 172 185 284 174 238 205 211 211 217 204 180 198 219 185 202 211 215 196 194 197 206 202 198 222 200 206 158 238 148 192
1472	2	155 120 171 260 154 214 197 208 207 221 204 178 198 187 193 198 203 203 196 194 197 198 192 196 190 200 190 155 214 136 162
1472	2	169 160 171 284 154 220 197 211 211 290 204 178 204 219 193 198 211 215 196 197 197 206 196 198 202 200 198 158 232 148 192
1473	2	155 120 171 260 162 222 197 208 211 213 204 178 200 187 185 198 203 205 196 194 195 198 192 196 190 196 198 158 214 146 192
1473	2	155 120 171 284 182 244 205 211 211 215 204 178 202 219 185 198 211 207 196 197 195 206 192 198 202 200 198 158 232 146 192
1474	2	155 120 171 260 152 212 197 208 211 189 204 178 198 187 179 192 211 205 192 188 195 200 192 196 202 200 198 158 214 136 177
1474	2	155 120 185 260 180 238 197 208 211 205 206 178 204 221 193 198 211 205 196 194 197 206 198 198 210 200 198 158 214 146 192
12600	3	165 114 177 260 152 226 201 208 207 193 202 178 200 187 189 200 203 207 196 185 195 202 198 192 198 196 196 155 223 130 177
12600	3	173 120 181 280 164 228 205 211 211 205 202 178 202 219 191 214 203 209 202 194 197 210 198 196 202 196 196 155 235 132 177
12601	3	155 120 179 266 132 232 205 205 207 203 202 178 202 217 189 190 203 205 196 162 195 200 198 196 -9 196 194 152 220 126 177
12601	3	167 140 181 280 178 232 205 205 207 211 204 178 204 217 189 200 211 209 196 162 195 200 198 198 -9 196 198 158 223 154 180
12602	3	155 102 177 260 130 204 197 208 211 191 202 178 200 221 181 184 207 203 196 162 193 198 198 194 198 198 198 146 214 126 177
12602	3	173 128 185 284 150 228 199 208 211 195 202 178 202 221 181 220 209 207 196 197 195 200 198 196 202 198 200 158 223 192 180
12603	3	155 120 181 260 162 212 197 208 207 191 202 178 202 217 187 184 203 207 196 194 195 202 196 196 198 196 184 155 220 150 171
12603	3	173 122 183 280 164 230 203 208 211 195 202 180 202 221 187 190 207 207 196 203 199 216 196 196 210 196 198 161 223 154 177
12604	3	155 110 181 276 178 226 201 208 211 191 204 178 202 217 187 188 203 207 192 194 195 200 192 194 206 196 184 158 214 130 177
12604	3	169 126 189 284 202 228 207 208 211 199 208 178 202 221 187 194 211 207 196 194 195 202 198 196 206 196 194 158 232 138 177
12605	3	155 110 183 260 152 208 201 208 211 195 202 178 194 187 183 192 203 207 196 188 197 200 198 194 198 196 192 158 223 132 171
12605	3	165 122 183 280 200 216 207 208 211 314 204 178 202 221 189 220 209 207 196 197 197 202 198 196 202 196 196 158 229 154 171
12606	3	167 120 179 280 150 204 201 202 211 186 204 178 196 221 185 194 203 205 196 162 195 200 192 196 198 196 192 152 214 150 162
12606	3	169 120 181 284 156 216 205 208 211 219 204 178 202 221 185 200 207 207 196 188 195 202 198 198 202 200 202 158 223 176 177
12607	3	155 120 167 260 154 224 207 208 211 203 204 178 200 221 189 182 205 203 196 194 195 200 198 196 198 196 192 158 214 130 177
12607	3	171 122 181 260 198 224 207 208 211 207 204 182 200 221 189 222 205 203 196 197 197 200 198 196 202 198 192 158 223 170 180
12608	3	155 126 181 260 156 218 207 208 207 189 204 178 200 217 183 188 203 203 196 191 195 198 192 194 214 196 184 158 220 170 189
12608	3	167 140 181 260 172 218 225 208 211 201 208 178 206 221 187 200 209 207 196 203 195 200 198 196 222 196 192 158 229 194 192
12609	3	155 126 181 260 154 230 203 205 207 193 202 178 202 221 187 194 203 203 196 162 195 200 192 196 202 196 198 158 220 152 180
12609	3	171 128 183 270 162 236 207 211 211 205 204 178 204 221 189 222 209 207 196 194 199 200 198 196 210 196 198 158 229 182 189
12610	3	155 112 181 284 152 216 203 205 211 195 204 178 202 221 185 200 207 207 196 194 195 198 198 194 194 196 184 152 226 158 177
12610	3	155 126 183 284 178 216 203 205 211 207 204 180 204 221 187 216 211 207 196 197 197 200 198 196 214 198 196 158 226 160 180
12611	3	155 122 181 260 148 216 197 202 211 195 202 178 200 217 183 184 203 207 194 162 195 200 198 196 194 196 200 152 226 154 171
12611	3	155 128 181 284 162 228 207 208 211 205 208 178 202 221 183 186 203 207 196 194 195 202 198 196 202 196 202 158 232 154 177
12612	3	165 114 179 260 154 232 205 202 211 205 202 178 204 221 185 184 203 207 196 162 195 200 198 192 198 196 184 146 214 138 177
12612	3	171 120 183 284 156 252 205 208 211 209 208 180 204 221 191 186 203 207 196 194 195 200 198 194 198 196 198 152 217 162 189
12613	3	155 102 181 284 148 204 199 205 207 195 204 178 202 217 183 186 209 207 194 185 195 200 192 194 198 196 196 158 220 138 162
12613	3	165 110 183 284 162 220 205 208 211 205 204 178 202 217 183 216 209 207 196 194 195 200 196 196 202 196 200 158 226 142 171
12614	3	167 114 181 260 162 204 189 208 211 189 204 178 202 219 189 186 203 205 196 194 197 200 198 194 198 196 196 152 226 146 156
12614	3	173 128 183 260 168 204 201 208 211 195 204 178 204 221 189 194 203 207 196 197 197 214 198 196 202 198 196 155 226 170 177
12615	3	155 116 181 260 162 216 203 208 207 211 204 178 200 221 185 196 203 207 192 194 195 200 198 188 198 194 196 158 223 150 162
12615	3	173 120 181 280 168 232 205 208 211 213 204 178 202 221 189 204 211 209 196 194 197 202 198 196 202 196 202 158 226 152 177
12616	3	167 126 175 280 134 224 203 202 207 193 204 178 200 221 185 188 203 207 196 194 195 200 198 194 202 196 184 152 226 158 177
12616	3	173 128 177 284 152 228 205 208 211 193 204 178 202 221 185 208 203 207 196 197 197 200 198 194 202 196 192 158 229 158 177
12617	3	165 114 179 266 162 214 205 205 211 201 204 178 196 219 187 188 203 203 196 162 195 196 192 184 210 196 192 155 214 152 177
12617	3	171 122 183 270 176 230 207 208 211 217 204 178 202 221 189 190 209 207 196 194 195 200 198 196 222 196 196 158 229 154 189
12618	3	155 128 181 260 162 230 193 205 207 201 202 178 200 221 191 184 203 207 192 162 195 200 192 194 202 196 192 158 214 126 189
12618	3	167 140 183 266 166 230 193 208 211 205 206 180 200 221 191 210 207 219 196 194 197 200 198 194 214 196 198 158 214 182 189
12619	3	155 132 177 260 132 232 193 208 207 195 204 178 196 217 183 186 209 207 196 194 195 200 196 194 198 196 198 155 214 132 162
12619	3	155 164 183 284 178 244 199 208 211 217 204 178 202 221 185 194 209 207 196 194 197 200 196 196 202 196 198 158 229 182 177
12620	3	155 128 181 266 154 228 197 202 209 195 204 178 202 221 187 192 203 207 196 194 197 200 196 194 202 196 194 146 226 158 162
12620	3	173 148 183 284 154 228 197 211 211 207 204 178 202 221 187 216 207 209 196 197 197 202 198 196 218 198 198 155 226 192 162
12621	3	155 112 181 260 148 214 197 208 211 195 202 178 200 217 187 214 203 207 196 188 197 200 192 184 202 196 194 158 226 132 162
12621	3	167 116 183 270 162 220 209 208 211 207 204 178 202 217 187 234 203 219 196 197 199 200 198 196 202 196 194 158 229 134 171
12622	3	155 120 183 260 154 204 199 202 211 207 202 178 202 219 185 180 209 207 196 191 195 200 196 194 198 196 198 152 229 126 162
12622	3	175 120 183 260 164 204 207 205 211 215 204 178 204 221 187 222 209 207 196 191 195 216 196 196 202 196 202 152 229 154 177
12623	3	155 110 177 260 152 204 205 208 211 197 202 178 202 217 193 180 203 205 196 162 195 200 198 194 198 196 198 152 214 156 171
12623	3	173 140 179 260 172 214 205 208 211 203 204 178 204 221 193 196 209 207 196 206 197 202 198 202 202 196 202 158 226 166 177
12624	3	155 126 181 266 134 224 213 208 211 193 204 178 200 217 185 178 203 207 196 162 193 198 198 194 198 196 184 158 223 130 162
12624	3	179 128 183 276 152 228 215 208 211 203 208 178 200 221 187 208 209 207 196 194 195 200 198 196 202 196 200 158 226 170 174
12625	3	155 112 179 260 152 218 205 208 207 197 204 178 200 219 183 194 203 207 196 162 195 200 198 194 198 196 192 155 217 126 171
12625	3	165 130 179 260 168 230 205 208 211 209 204 178 202 221 187 202 203 207 196 194 195 210 198 196 198 196 198 158 223 128 180
12626	3	155 114 181 260 148 220 193 208 211 203 202 178 200 221 187 184 201 207 192 162 195 200 198 184 198 196 196 152 214 136 177
12626	3	165 120 183 270 160 228 193 208 211 207 204 178 202 221 187 194 209 207 196 194 197 200 198 196 202 196 202 158 229 136 180
12627	3	165 102 177 266 162 214 205 208 207 184 204 178 196 217 185 186 203 205 192 162 197 200 198 184 198 196 192 158 223 132 171
12627	3	171 140 179 284 162 244 207 208 211 215 208 178 204 221 185 202 203 207 196 194 197 200 198 196 202 200 200 161 223 142 171
12628	3	155 114 181 266 154 214 205 208 207 197 204 178 202 217 185 196 203 207 196 162 195 200 192 196 198 196 184 152 214 132 171
12628	3	173 140 181 280 154 244 207 208 211 209 204 178 202 219 185 200 203 207 196 194 197 200 198 198 202 196 192 155 229 162 171
12629	3	173 108 177 260 156 216 205 205 211 193 200 178 200 217 187 194 203 205 196 194 195 204 192 196 198 196 198 152 217 152 177
12629	3	177 134 191 284 176 230 225 208 211 197 202 178 200 217 189 212 211 207 196 200 197 204 198 196 206 198 198 158 226 154 177
12630	3	155 110 179 276 162 214 211 208 209 189 204 178 200 221 181 182 203 205 192 188 193 202 196 194 202 196 188 155 208 134 177
12630	3	167 128 181 280 168 246 225 208 211 199 204 178 204 221 187 192 203 207 196 194 193 236 198 194 202 196 198 158 232 152 180
12631	3	177 112 179 260 156 232 205 202 211 193 204 178 202 187 187 184 203 203 192 188 195 200 192 194 202 196 194 152 217 156 177
12631	3	183 146 181 280 160 236 207 205 211 193 204 178 202 219 187 218 203 207 196 194 195 200 198 198 214 196 198 158 226 156 177
12632	3	155 116 175 260 154 246 207 208 211 201 202 178 200 217 187 198 209 205 192 188 195 190 192 194 202 196 184 152 226 144 177
12632	3	171 124 183 260 168 246 207 208 211 318 204 178 204 219 189 236 209 209 196 197 195 192 198 196 218 196 194 158 229 192 177
12633	3	155 110 181 280 164 228 201 208 207 205 204 178 202 217 183 186 201 207 192 162 195 200 198 194 190 196 196 152 223 126 177
12633	3	173 112 181 284 172 232 201 211 207 215 208 178 202 219 185 186 203 207 196 194 195 200 200 196 202 196 198 158 226 126 180
12634	3	155 126 177 280 164 218 189 202 209 186 204 178 204 217 189 184 203 205 196 194 195 200 196 194 198 196 200 152 229 146 171
12634	3	167 130 179 284 166 232 203 205 211 219 204 178 204 225 189 194 203 205 196 197 197 200 198 196 202 196 200 152 229 150 177
12635	3	155 116 183 260 152 218 205 202 211 203 204 178 202 217 187 190 203 205 196 162 195 236 198 194 202 196 194 152 223 128 162
12635	3	167 120 183 284 160 228 205 208 211 205 204 178 202 221 189 192 211 205 196 194 197 236 198 196 202 196 202 161 226 136 180
12636	3	155 114 183 260 152 210 207 208 207 191 204 178 200 217 187 196 203 207 196 185 195 200 192 196 210 196 184 152 226 152 162
12636	3	167 118 183 284 160 250 207 208 211 193 204 178 204 217 191 206 203 207 196 194 195 200 196 198 214 196 200 158 241 152 177
12637	3	155 118 179 260 152 214 201 208 211 193 202 178 200 221 193 190 211 207 192 162 197 200 196 194 194 196 188 158 229 154 177
12637	3	155 126 181 284 162 240 201 208 211 195 204 178 204 221 195 200 211 207 196 185 197 200 200 196 202 196 194 158 232 188 177
12638	3	171 110 179 260 152 232 201 208 211 209 204 178 194 219 183 186 203 207 192 188 195 202 198 196 198 196 192 152 220 126 171
12638	3	175 146 181 280 152 232 229 208 211 314 204 180 194 219 183 200 209 207 196 194 197 202 198 196 202 196 196 158 229 154 177
12639	3	173 116 181 260 148 216 211 205 211 203 204 180 198 217 187 214 203 207 196 162 197 200 198 196 198 196 184 158 217 126 177
12639	3	177 120 181 284 160 216 215 208 211 217 204 180 200 221 191 222 207 207 196 197 197 202 198 196 198 196 202 158 232 132 177
12640	3	155 124 177 260 132 212 207 205 211 209 202 178 200 217 187 184 203 207 196 194 195 200 192 192 198 198 184 149 214 146 177
12640	3	155 140 181 284 148 232 207 208 211 274 204 178 200 221 187 200 209 207 196 197 197 200 198 196 202 200 198 155 223 156 177
12641	3	155 120 179 260 146 216 205 208 209 199 202 178 202 187 179 198 203 207 196 162 195 200 196 194 198 196 192 158 214 162 177
12641	3	167 122 185 284 154 216 211 208 211 203 204 178 202 219 191 228 211 207 196 194 197 200 196 196 202 196 206 158 229 164 177
12642	3	171 112 183 260 166 232 205 202 211 209 204 178 196 217 185 196 203 207 196 162 193 200 192 196 198 196 196 152 214 140 171
12642	3	175 132 183 284 168 232 205 208 211 209 204 178 200 221 187 230 203 209 202 194 193 200 198 198 202 198 198 158 229 190 177
12643	3	169 112 183 284 154 204 197 202 211 195 202 178 202 219 183 192 203 207 196 162 195 200 198 194 198 196 198 152 229 126 162
12643	3	175 120 183 284 172 216 203 205 211 207 204 178 204 221 187 222 209 207 196 197 195 216 198 196 202 196 202 158 229 140 177
12644	3	165 116 181 260 156 214 207 208 207 191 204 178 198 219 185 182 203 207 196 162 197 200 196 194 202 196 186 152 214 154 177
12644	3	171 124 183 280 160 230 207 208 209 203 208 180 202 221 191 194 211 207 196 197 197 200 198 200 206 198 196 158 226 156 183
12645	3	155 128 177 260 140 204 199 205 211 191 204 178 200 217 185 178 203 207 196 188 195 200 198 194 194 196 200 152 220 138 177
12645	3	173 128 185 260 152 212 207 208 211 191 204 178 202 219 187 186 211 207 196 194 195 200 198 196 198 196 200 161 226 150 177
12646	3	155 102 181 280 132 216 193 202 207 193 204 178 200 221 183 190 203 207 196 185 195 198 192 192 202 198 198 152 217 146 177
12646	3	171 116 189 284 156 232 193 208 209 213 206 178 200 223 195 192 207 207 196 197 195 200 198 192 210 198 200 152 223 148 180
12647	3	155 120 177 260 148 202 205 205 211 191 202 178 194 219 185 200 203 207 196 162 193 200 198 192 -9 196 192 158 214 128 162
12647	3	173 120 181 284 152 218 225 208 211 217 204 178 194 221 187 218 211 207 196 194 197 200 198 194 -9 196 198 161 232 158 189
12648	3	173 102 179 270 152 204 201 205 211 201 204 178 200 217 191 188 203 207 192 194 195 200 192 196 190 196 184 152 220 130 177
12648	3	177 130 181 284 162 216 205 208 211 203 204 178 202 221 193 198 211 207 196 197 195 200 198 196 194 198 200 158 229 130 177
12649	3	155 112 177 280 146 204 207 208 211 197 204 178 198 221 187 188 209 205 196 194 195 202 196 196 198 196 184 155 214 142 177
12649	3	173 116 181 284 156 226 207 208 211 205 204 178 202 225 195 196 209 207 196 194 199 202 196 196 202 198 194 158 226 148 180
12650	3	155 130 177 260 154 216 205 208 211 193 204 178 200 217 185 186 203 207 192 194 197 200 192 196 198 196 198 158 214 126 171
12650	3	167 134 179 260 162 230 205 211 211 314 208 178 202 219 191 200 203 209 196 194 197 202 196 196 202 196 200 158 220 154 177
12651	3	155 112 177 280 162 206 189 208 211 191 204 178 200 217 187 194 203 203 196 185 195 -9 198 192 202 196 194 152 217 140 171
12651	3	165 126 179 284 172 216 207 211 211 197 210 178 200 221 193 222 211 209 196 194 197 -9 198 196 214 196 200 158 229 140 177
12652	3	155 112 175 260 154 216 207 202 207 199 202 178 196 219 187 196 203 207 196 162 195 198 198 194 194 196 192 152 229 126 177
12652	3	171 122 183 284 154 228 207 208 211 314 204 178 202 221 189 200 211 207 196 197 197 216 198 194 194 196 196 158 232 132 183
12653	3	155 118 177 284 162 214 189 202 211 195 204 178 202 217 185 188 203 207 196 194 195 200 198 188 202 196 184 152 220 126 171
12653	3	173 120 181 284 172 242 205 205 211 195 208 178 202 221 187 210 207 207 196 197 197 202 200 194 202 196 196 158 226 138 177
12654	3	165 122 177 260 162 212 205 202 211 197 204 178 200 217 187 180 203 205 196 162 195 200 198 194 198 196 184 152 217 132 171
12654	3	173 126 181 280 178 226 207 208 211 203 204 178 200 219 187 184 207 207 196 197 197 200 198 196 202 196 194 158 223 156 189
12655	3	155 116 179 266 154 232 203 205 207 191 204 178 204 221 187 192 203 207 196 162 195 198 198 186 198 196 192 152 223 152 171
12655	3	173 122 181 280 156 232 207 208 207 330 210 180 204 221 187 228 211 207 196 188 199 200 198 198 202 196 198 155 226 154 177
12656	3	155 122 179 260 152 202 197 205 211 197 202 178 202 217 183 186 203 207 192 162 195 200 -9 194 198 196 196 158 214 126 162
12656	3	167 134 181 284 162 202 207 208 211 197 206 178 204 219 189 200 211 207 196 194 197 200 -9 194 202 196 198 158 220 132 192
12657	3	165 120 177 260 148 212 195 208 211 191 204 178 200 219 189 180 203 207 196 162 195 236 198 194 198 196 192 152 214 132 171
12657	3	169 120 181 264 152 232 205 208 211 201 204 178 206 225 191 190 211 207 196 197 199 236 200 198 198 196 196 158 238 132 177
12658	3	155 118 183 260 154 228 195 208 211 186 204 178 200 219 185 188 203 207 196 194 195 200 192 186 198 196 192 152 226 126 177
12658	3	155 120 183 280 176 236 197 214 211 195 204 178 202 219 187 192 203 207 196 197 195 200 198 190 202 196 194 158 247 156 177
12659	3	155 112 179 280 164 214 203 202 211 191 204 178 194 217 189 182 211 203 192 194 195 186 198 192 202 196 196 152 220 140 177
12659	3	167 132 181 280 198 232 207 208 211 213 204 178 202 217 191 186 211 207 196 194 197 236 198 192 214 198 202 158 232 154 177
12660	3	171 112 179 260 150 206 203 205 211 197 204 178 196 219 179 182 203 205 196 162 197 200 196 194 198 196 184 158 217 154 177
12660	3	183 124 191 260 154 218 207 208 211 199 204 178 198 221 189 198 203 205 196 182 197 200 198 194 198 196 194 158 229 162 180
12661	3	155 114 177 260 158 204 203 205 211 199 204 178 202 221 187 194 203 207 196 162 195 200 196 186 190 196 196 152 214 140 177
12661	3	173 128 181 284 166 248 207 208 211 213 204 178 204 221 191 222 203 209 196 197 197 236 198 196 202 202 200 158 232 160 177
12662	3	167 120 181 270 164 204 205 208 211 195 202 178 200 187 187 182 203 207 196 191 195 200 196 180 198 196 196 152 217 126 177
12662	3	171 122 181 270 198 244 211 208 211 199 204 178 200 219 187 186 203 207 196 194 197 200 198 198 210 198 198 158 235 146 192
12663	3	167 120 179 260 176 228 197 208 211 195 204 178 200 221 187 186 203 207 192 162 195 200 196 196 202 196 184 158 220 132 162
12663	3	167 132 181 284 180 228 203 208 211 203 204 178 202 225 189 222 209 207 196 162 197 204 198 196 234 196 192 161 220 144 177
12664	3	155 124 177 260 146 240 197 208 207 195 204 178 200 217 181 186 203 207 196 194 197 202 198 190 202 196 184 155 226 126 171
12664	3	155 140 179 284 162 248 205 211 207 314 204 178 202 221 187 228 207 207 196 197 197 202 200 196 206 196 192 155 229 130 177
12665	3	171 118 177 260 154 216 203 205 211 191 204 178 202 217 187 192 203 207 196 162 193 198 192 194 198 194 184 155 226 134 162
12665	3	171 122 179 266 174 216 207 205 211 195 204 178 202 221 189 192 211 207 196 197 199 200 192 196 198 196 194 155 226 154 177
12666	3	167 124 181 260 148 246 203 199 211 199 204 178 202 221 187 190 203 207 196 194 195 202 196 194 190 196 194 155 217 136 177
12666	3	171 150 183 284 168 248 225 208 211 205 204 178 204 221 191 200 203 207 196 194 195 204 196 196 202 196 196 158 232 154 177
12667	3	155 120 179 280 162 214 207 202 209 193 204 178 194 217 185 180 203 207 192 188 195 200 196 194 202 194 192 158 226 126 162
12667	3	165 122 181 284 200 230 207 208 211 193 204 180 200 221 191 196 211 223 196 188 197 200 200 194 206 196 194 161 226 164 171
12668	3	155 120 181 260 162 204 197 202 211 195 204 178 200 221 185 200 203 207 196 162 197 200 192 194 194 196 192 158 214 160 162
12668	3	171 124 183 280 166 218 211 208 211 207 204 178 202 221 187 204 207 209 196 197 197 200 196 194 202 196 202 161 226 160 177
12669	3	173 120 177 284 148 202 205 205 211 191 204 178 194 219 185 200 203 207 196 162 193 200 198 192 214 196 192 161 232 128 162
12669	3	173 120 181 284 182 218 225 208 211 217 204 178 200 221 187 218 203 207 196 194 197 200 198 194 218 196 198 161 232 158 189
12670	3	155 132 177 260 174 204 193 208 207 199 204 178 200 217 189 192 203 203 196 162 195 200 190 194 202 196 198 155 229 -9 177
12670	3	155 134 183 284 178 230 205 211 211 219 204 178 204 217 191 198 207 207 196 194 197 204 196 196 214 196 198 158 241 -9 183
12671	3	171 128 177 260 154 234 197 202 207 209 204 178 202 217 187 198 209 205 196 194 195 202 192 194 202 194 184 158 229 158 162
12671	3	173 140 183 260 158 236 207 202 211 314 204 178 202 217 189 204 209 209 196 194 197 206 198 196 206 196 198 158 235 176 177
12672	3	171 128 179 260 156 218 197 205 207 197 204 178 200 217 187 198 203 207 196 185 195 198 192 192 198 196 192 158 223 148 171
12672	3	197 128 179 284 200 232 201 208 207 197 206 178 202 221 193 200 203 207 196 194 195 198 198 194 214 196 196 161 223 154 180
4300	4	155 110 175 260 154 216 197 208 211 197 204 178 202 217 -9 192 203 207 192 188 195 200 198 196 206 196 192 155 214 126 171
4300	4	171 122 183 260 154 216 205 208 211 314 204 178 202 221 -9 194 211 207 196 194 197 200 198 196 218 200 194 158 226 146 180
4301	4	155 116 179 260 152 210 195 205 207 213 204 180 202 187 189 194 203 207 196 162 195 200 192 196 210 196 188 158 232 132 162
4301	4	155 120 181 260 152 244 207 205 211 320 204 180 202 219 189 202 209 207 196 197 197 200 198 196 214 200 196 158 238 140 171
4302	4	169 110 179 260 152 218 197 208 207 201 204 178 200 219 189 184 203 207 196 162 195 200 196 194 202 196 188 158 214 156 162
4302	4	169 116 181 280 162 242 197 214 211 211 208 178 202 219 189 196 203 207 196 162 197 200 196 198 206 200 192 158 229 158 180
4303	4	155 124 183 260 164 216 197 208 211 195 204 178 196 221 189 192 203 207 192 162 195 200 192 194 190 196 184 158 220 146 177
4303	4	171 126 185 266 182 238 197 211 211 207 208 180 204 221 191 238 203 211 192 185 197 202 198 196 194 200 204 158 223 158 192
4304	4	169 130 179 260 154 232 197 205 211 195 204 178 202 219 185 200 203 205 196 162 195 198 198 194 226 196 184 152 214 148 171
4304	4	173 148 183 276 154 244 205 208 211 197 204 178 204 221 191 200 203 207 196 162 197 198 198 198 230 200 198 158 223 154 177
4305	4	167 112 183 280 146 218 -9 208 211 197 204 178 200 221 187 180 203 207 196 197 195 200 198 194 198 196 198 158 214 124 171
4305	4	173 128 191 280 162 228 -9 208 211 318 206 178 202 221 187 214 211 207 196 197 195 216 198 194 210 200 198 158 241 130 189
4306	4	155 124 181 260 152 234 189 208 207 205 204 178 196 219 187 190 205 201 196 194 197 200 196 186 194 196 184 158 226 126 162
4306	4	175 128 181 284 178 244 205 208 211 211 204 178 202 221 187 214 205 207 196 194 197 200 198 192 218 200 196 158 226 132 189
4307	4	167 120 183 260 152 232 197 208 207 191 204 178 202 219 187 186 203 203 196 194 195 200 196 194 194 196 184 158 223 130 177
4307	4	193 124 183 280 168 232 203 208 211 201 204 180 204 221 189 186 203 209 196 194 195 200 198 196 202 200 192 158 241 140 192
4308	4	155 120 175 260 154 218 197 208 207 191 204 178 200 219 185 194 203 207 196 162 195 198 198 196 206 196 192 158 214 154 171
4308	4	165 130 181 280 198 234 205 208 211 203 210 180 202 219 187 198 203 207 196 188 195 202 198 196 214 200 198 158 229 182 177
4309	4	155 112 183 260 152 206 193 208 211 189 206 178 200 217 183 198 203 207 192 191 195 200 198 196 198 196 196 158 214 126 177
4309	4	169 134 183 280 172 206 205 208 211 207 208 178 200 219 183 204 203 211 196 197 197 200 198 196 198 200 198 158 223 192 180
4310	4	155 106 177 252 152 214 197 208 207 193 204 178 196 221 187 184 203 209 196 194 195 200 198 194 194 196 184 158 217 134 177
4310	4	165 118 179 260 162 236 197 208 211 195 204 178 200 221 201 190 211 219 196 197 195 200 198 194 194 200 194 158 220 160 192
4311	4	155 112 171 260 152 216 197 208 211 195 204 178 198 221 191 212 203 207 196 162 195 200 198 194 206 198 184 155 214 126 171
4311	4	173 120 177 270 200 216 197 211 211 201 206 178 202 221 191 216 203 207 196 162 197 200 198 202 210 200 196 158 226 150 177
4312	4	155 112 175 260 164 216 -9 208 207 186 204 178 202 219 183 194 203 207 196 162 195 200 192 198 214 196 184 158 217 144 177
4312	4	165 120 183 260 198 216 -9 208 211 203 206 178 202 221 187 196 203 207 196 165 199 200 198 198 214 200 198 158 241 162 177
4313	4	167 116 181 256 168 204 193 205 207 201 202 178 202 221 187 192 203 207 196 185 197 200 192 194 198 196 184 158 214 160 162
4313	4	173 116 181 260 172 204 199 205 211 207 204 178 202 221 189 192 203 207 202 188 197 200 200 196 202 200 188 158 214 176 189
4314	4	155 126 177 280 154 210 197 205 207 195 204 178 200 221 187 214 203 207 196 185 197 198 192 196 190 196 194 -9 220 126 171
4314	4	171 126 183 284 162 232 197 208 211 197 208 180 202 221 187 226 211 215 196 197 197 198 198 196 190 200 198 -9 223 180 177
4315	4	155 122 167 260 150 220 197 202 207 193 204 178 200 217 181 194 203 207 192 197 193 184 198 192 198 196 184 -9 229 144 171
4315	4	169 140 183 284 168 228 203 208 211 193 208 178 202 221 187 220 207 207 196 197 195 202 198 205 202 200 198 -9 232 144 177
4316	4	155 102 177 280 164 226 197 208 211 201 204 178 202 219 187 186 207 207 196 188 195 200 192 194 198 196 200 158 229 126 177
4316	4	167 120 183 280 174 230 207 208 211 314 204 180 202 221 187 198 211 209 196 197 195 200 198 194 222 200 213 161 232 142 177
4317	4	155 110 175 266 152 224 205 202 211 191 204 178 202 217 187 190 203 205 196 194 195 202 192 186 210 196 184 155 220 154 180
4317	4	165 114 181 266 152 224 205 208 211 195 204 178 202 217 187 192 211 207 196 194 195 202 198 194 210 200 198 155 232 154 189
4318	4	155 116 177 256 150 204 195 202 211 191 204 178 202 221 187 186 203 203 192 188 195 184 192 192 198 198 184 155 214 132 189
4318	4	167 128 181 260 162 204 203 211 211 201 204 178 202 221 187 206 203 207 196 194 197 206 200 198 214 200 194 158 229 154 189
4319	4	155 120 181 260 164 226 205 205 207 191 204 178 202 219 189 180 203 207 196 162 197 200 196 190 218 196 196 158 214 150 162
4319	4	173 128 183 280 172 230 205 211 211 195 204 180 202 221 189 190 213 207 196 197 197 226 198 196 222 200 198 158 226 150 177
4320	4	165 120 175 260 152 210 205 205 211 203 204 178 202 219 193 182 203 207 192 194 195 198 192 196 194 196 196 155 226 152 171
4320	4	173 134 183 260 166 244 211 208 211 223 204 178 202 221 193 228 207 209 196 197 197 206 198 200 222 200 198 158 232 156 177
4321	4	167 124 181 260 156 218 193 205 207 195 204 178 200 183 181 186 203 207 196 162 195 200 192 194 194 196 184 158 220 126 177
4321	4	167 126 181 284 174 230 197 208 211 205 204 178 200 221 189 202 209 209 196 188 195 200 198 196 202 200 202 158 223 134 192
4322	4	167 112 181 260 150 212 197 208 211 201 204 178 196 217 185 186 203 203 192 188 195 200 192 192 206 196 184 158 223 126 177
4322	4	171 128 185 280 162 228 197 208 211 209 204 178 200 221 187 192 203 207 196 194 195 202 198 192 206 200 194 161 223 192 177
4323	4	173 112 181 260 152 230 205 202 211 191 204 178 200 219 185 192 205 207 196 188 195 198 192 186 206 196 198 155 226 156 162
4323	4	173 120 183 284 202 230 205 208 211 195 206 178 202 221 185 196 207 207 196 194 197 200 198 194 218 200 202 158 232 158 171
4324	4	155 112 181 260 152 232 197 205 211 197 204 178 200 187 183 184 203 207 192 188 197 200 192 194 210 196 184 158 214 126 162
4324	4	177 128 185 266 156 248 197 208 211 199 204 178 202 219 183 224 207 209 196 197 199 200 198 196 210 200 198 158 232 158 177
4325	4	165 102 179 266 154 212 205 202 211 186 204 178 196 219 185 180 211 205 196 188 195 200 198 192 190 196 192 158 223 154 162
4325	4	179 112 181 280 174 220 217 208 211 197 204 180 196 219 185 200 211 209 196 194 197 200 198 194 214 200 196 158 238 158 162
4326	4	167 108 181 266 162 216 205 205 207 191 204 178 204 217 189 180 203 207 196 188 197 200 198 194 198 196 184 155 214 142 162
4326	4	167 124 183 284 176 236 207 211 211 213 204 178 204 221 191 202 205 207 196 194 197 202 200 196 202 200 192 155 226 170 177
4327	4	173 102 179 260 160 218 -9 205 211 186 202 178 200 221 187 184 203 203 196 162 195 200 192 194 202 198 184 149 223 140 171
4327	4	173 120 181 280 164 228 -9 208 211 195 204 178 200 221 193 186 209 205 196 162 197 200 198 196 214 200 202 161 226 160 177
4328	4	155 122 179 260 162 204 -9 208 207 186 204 178 202 219 189 186 203 207 196 162 195 200 198 196 198 196 192 158 214 144 162
4328	4	169 128 181 280 162 212 -9 208 211 209 204 180 202 221 189 240 203 207 196 162 197 202 198 196 202 200 196 158 226 150 177
4329	4	165 116 181 260 154 216 193 208 207 195 204 178 200 219 185 190 203 209 196 162 195 200 192 196 202 196 198 158 220 154 171
4329	4	175 140 181 280 172 224 197 208 211 203 204 178 202 221 187 200 203 209 196 194 197 200 196 196 218 200 202 158 226 188 177
4330	4	155 122 179 260 156 230 193 208 211 191 204 178 200 219 189 194 203 207 196 194 195 200 192 186 218 196 188 152 226 136 171
4330	4	167 140 183 280 162 234 197 208 211 195 204 178 202 221 189 198 203 207 196 194 197 200 198 194 222 200 200 158 232 156 174
4331	4	155 128 177 260 144 228 197 205 211 186 202 178 200 219 179 180 203 205 196 188 195 202 198 194 202 196 196 155 214 134 171
4331	4	173 134 185 260 152 230 205 208 211 191 204 178 202 221 189 210 203 207 196 194 197 202 198 194 202 196 198 158 229 156 177
4332	4	155 128 181 280 154 228 197 208 207 193 204 178 200 219 183 194 203 207 196 194 195 200 192 194 -9 196 184 158 226 132 162
4332	4	167 128 181 284 176 230 197 208 211 195 204 180 202 221 187 220 209 207 196 194 195 200 198 196 -9 200 196 161 226 154 177
4333	4	155 102 179 260 162 218 197 202 211 193 204 178 202 219 187 194 203 207 196 194 197 184 198 192 198 196 184 158 214 138 177
4333	4	169 118 181 270 164 218 197 208 211 201 204 178 202 221 187 216 207 207 196 200 197 184 198 194 202 200 198 161 232 138 180
4334	4	155 112 181 260 162 216 205 208 209 195 202 178 196 219 187 192 211 205 196 162 195 192 192 196 190 198 198 155 232 132 177
4334	4	183 144 185 266 178 228 205 211 211 199 208 178 202 221 187 230 211 207 196 188 197 204 198 196 222 200 221 158 238 192 177
4335	4	155 130 179 260 162 208 205 202 211 191 204 178 202 221 191 196 203 205 192 162 197 200 192 196 214 196 200 155 217 126 162
4335	4	155 140 181 280 166 208 205 208 211 195 204 178 202 221 193 230 203 207 196 182 197 204 196 196 218 200 200 158 232 192 177
4336	4	171 110 177 260 150 212 207 205 211 195 204 178 196 219 185 184 203 207 196 194 195 200 198 194 198 196 184 155 214 126 177
4336	4	171 128 179 284 162 216 207 208 211 195 204 180 202 221 185 186 211 207 196 194 197 200 198 194 202 200 198 158 238 160 177
4337	4	155 120 179 260 148 228 197 202 211 207 204 178 196 221 187 196 203 207 196 182 195 200 192 194 210 198 184 158 214 132 165
4337	4	167 126 181 280 162 228 197 205 211 219 208 178 200 225 187 224 207 207 196 197 195 236 198 194 210 200 194 161 226 138 177
4338	4	165 118 181 276 154 216 197 208 211 193 208 178 200 219 191 186 211 209 196 162 195 200 198 190 194 196 188 158 220 126 171
4338	4	165 128 183 284 152 228 205 208 211 197 208 178 202 221 191 222 211 211 196 188 197 200 200 190 214 200 192 158 229 126 180
4339	4	169 102 183 266 162 212 205 208 207 203 204 178 202 219 187 192 203 209 192 188 195 200 192 194 190 196 184 152 214 148 177
4339	4	169 124 183 280 178 228 205 208 211 203 204 180 202 221 187 192 203 209 196 194 195 202 198 196 202 200 184 158 214 160 177
4340	4	155 126 181 280 162 208 197 208 207 201 204 178 202 221 191 186 203 207 196 188 197 200 198 196 194 198 184 155 214 126 162
4340	4	167 126 189 284 198 218 197 208 211 209 206 178 204 221 191 192 203 207 196 188 197 200 198 198 194 200 184 158 226 142 177
4341	4	169 112 181 266 132 218 205 205 207 201 204 178 202 219 187 184 203 207 196 162 195 200 196 194 222 196 196 155 214 154 162
4341	4	169 140 183 266 166 240 207 208 211 203 204 178 204 221 187 190 211 207 196 162 197 216 198 196 226 200 198 158 232 168 171
4342	4	155 112 181 260 154 212 203 202 211 195 204 178 198 219 187 192 203 -9 196 188 197 200 190 194 206 198 196 152 214 132 171
4342	4	171 126 181 280 176 228 203 205 211 199 204 178 206 221 195 224 211 -9 196 188 197 200 198 196 210 198 198 158 223 168 177
4343	4	155 112 179 260 152 230 189 202 211 195 204 178 202 217 185 186 203 205 196 194 197 200 198 196 202 198 194 152 208 126 156
4343	4	183 112 181 260 166 240 205 208 211 203 204 178 202 221 185 194 207 207 196 194 197 236 198 196 222 198 200 158 220 140 171
4344	4	155 112 181 260 158 204 203 205 211 195 202 178 202 217 185 180 203 207 192 162 195 198 198 186 214 196 198 158 214 156 177
4344	4	167 124 183 284 162 230 207 205 211 320 204 178 202 217 189 194 207 207 196 197 195 200 198 196 214 196 200 158 232 194 180
4345	4	167 124 183 260 152 214 205 208 211 191 204 178 202 221 -9 198 203 205 192 194 195 200 198 196 198 196 184 152 214 126 180
4345	4	173 128 183 284 152 228 205 208 211 203 204 178 202 221 -9 222 209 207 196 194 197 200 198 196 202 200 198 158 229 168 189
4346	4	155 116 181 284 166 232 203 205 211 191 206 178 -9 221 181 184 203 207 196 188 195 200 198 194 202 196 188 152 226 154 177
4346	4	173 122 183 284 166 232 207 208 211 221 208 178 -9 221 187 194 209 207 196 197 195 200 198 196 218 196 194 155 229 156 192
4347	4	173 116 177 280 148 216 205 208 207 193 202 178 202 219 187 186 203 207 196 182 197 -9 196 196 202 196 194 152 214 130 177
4347	4	193 128 179 284 198 232 207 208 211 197 206 178 202 219 187 200 207 207 196 188 197 -9 198 196 230 196 200 158 226 148 192
4348	4	155 116 177 284 160 204 193 205 211 207 204 178 200 217 185 192 203 207 196 194 195 202 198 196 194 196 184 158 214 152 177
4348	4	169 126 179 284 164 230 207 208 211 318 208 180 200 221 191 192 213 207 196 194 197 202 198 196 202 196 194 164 220 164 177
4349	4	167 102 177 284 152 202 207 205 211 186 204 178 200 217 185 192 209 209 196 162 195 200 198 194 202 196 184 152 226 184 171
4349	4	171 114 181 284 170 228 207 211 211 203 204 180 202 219 189 192 209 209 196 188 197 202 198 196 210 196 196 158 226 186 177
4350	4	167 120 181 260 152 230 -9 208 207 207 204 178 200 217 187 188 207 207 192 182 195 200 198 186 198 196 196 158 214 126 177
4350	4	173 128 185 284 152 230 -9 208 211 207 204 180 200 219 189 196 209 207 196 194 199 202 198 196 218 196 202 161 232 152 180
4351	4	155 120 181 280 166 204 197 208 211 191 204 178 196 217 189 194 209 207 196 162 195 216 198 190 198 196 184 161 214 138 177
4351	4	165 126 181 280 192 228 197 208 211 191 204 178 202 217 189 194 209 207 196 194 199 216 198 196 202 196 198 161 223 138 177
4352	4	155 122 181 280 152 214 193 208 211 201 204 178 202 217 189 184 211 205 192 194 195 200 192 196 210 196 194 152 226 126 177
4352	4	155 122 183 284 152 216 197 208 211 213 206 180 202 221 191 186 211 207 196 194 195 200 198 198 210 196 200 158 229 126 180
4353	4	155 106 179 260 146 216 193 205 207 195 204 178 202 217 187 180 203 203 196 188 195 198 192 194 202 196 200 152 223 134 171
4353	4	171 128 183 280 152 230 193 208 213 205 204 180 204 219 187 198 211 219 196 194 197 200 192 196 222 196 202 155 229 144 177
4354	4	155 120 177 280 152 234 197 202 207 186 204 178 202 219 189 198 203 203 196 162 195 200 198 186 202 200 192 155 214 132 162
4354	4	167 120 181 284 160 234 199 205 211 191 204 178 202 219 189 216 203 207 196 194 195 202 200 196 210 200 200 158 226 168 177
4355	4	155 112 179 260 162 204 197 208 211 199 204 178 202 221 189 194 203 207 196 194 195 200 198 186 202 196 190 152 217 126 156
4355	4	173 138 183 260 178 214 207 211 211 199 204 178 204 221 195 194 203 207 196 200 197 200 198 202 202 196 198 152 226 144 177
4356	4	155 122 177 260 166 230 -9 208 207 191 204 178 200 217 179 184 203 203 196 162 193 200 198 194 198 196 194 155 217 126 177
4356	4	171 128 185 260 178 252 -9 208 211 201 204 178 200 219 187 186 207 207 196 194 197 200 198 196 206 196 200 158 223 132 177
4357	4	155 112 175 260 162 236 201 208 207 195 204 178 202 217 189 190 203 203 192 162 195 200 192 194 190 196 196 155 226 134 177
4357	4	173 122 181 280 166 260 205 208 211 223 206 178 206 221 189 214 205 207 196 194 197 200 196 196 190 196 198 155 226 154 177
4358	4	155 128 179 260 154 218 201 208 207 195 204 178 200 217 185 186 203 207 196 162 195 200 198 186 210 196 184 152 217 132 171
4358	4	173 128 181 284 154 252 207 208 211 201 208 178 202 221 187 202 203 207 196 197 197 200 198 196 214 196 196 155 226 134 177
4359	4	155 130 181 266 154 220 193 205 211 195 204 178 200 187 187 186 -9 205 192 194 195 200 198 194 202 196 192 158 217 134 159
4359	4	155 138 183 284 196 232 193 208 211 217 204 178 204 219 187 198 -9 209 196 194 195 216 198 196 210 196 219 158 220 134 171
4360	4	155 112 181 266 162 224 193 202 211 191 204 178 200 221 185 186 203 207 192 162 195 200 192 196 202 196 184 152 226 136 162
4360	4	169 150 181 266 170 228 197 208 211 205 204 178 204 221 185 190 209 207 196 197 195 200 198 196 214 196 192 152 238 180 183
4361	4	155 128 179 260 160 204 203 205 211 197 204 178 200 187 183 190 203 207 196 162 195 200 192 196 198 196 192 155 217 132 171
4361	4	171 138 185 270 178 232 203 214 211 197 204 178 200 219 183 194 209 207 196 194 199 200 198 196 202 196 192 158 220 160 171
4362	4	167 112 183 260 156 216 -9 205 207 195 204 178 200 221 189 184 203 205 192 162 195 200 198 190 198 198 198 152 214 148 171
4362	4	173 116 183 260 198 234 -9 208 211 211 204 180 200 221 191 214 209 207 192 194 197 204 198 196 202 198 204 155 232 154 180
4363	4	165 120 183 284 150 216 203 205 211 195 208 178 202 221 187 194 203 207 196 194 195 200 198 194 202 196 198 152 232 168 162
4363	4	171 134 183 284 198 216 213 208 211 195 208 178 202 221 187 198 203 207 196 197 195 200 200 200 206 196 198 158 238 168 177
4364	4	173 112 179 260 146 216 201 205 211 193 204 178 202 187 189 216 205 205 192 188 195 200 192 194 202 196 194 158 217 134 162
4364	4	173 114 181 284 162 232 207 208 211 201 204 178 202 219 189 220 207 207 196 194 197 200 198 198 214 196 194 161 238 156 177
4365	4	155 130 181 284 132 212 203 202 211 193 204 178 194 219 189 184 203 207 196 185 195 200 198 194 202 196 192 155 220 128 171
4365	4	171 132 183 284 148 228 203 208 211 195 204 178 202 221 189 186 203 207 196 197 197 200 198 196 210 200 196 155 226 128 177
4366	4	171 102 181 270 156 232 201 205 211 193 204 178 200 221 185 184 203 207 196 188 195 200 192 194 190 196 198 152 223 164 171
4366	4	175 126 183 280 160 232 203 208 211 211 208 178 202 221 185 192 211 207 196 194 195 200 192 194 202 196 200 158 232 168 189
4367	4	155 106 181 280 162 222 193 205 207 195 204 178 200 217 189 178 205 207 192 194 197 200 192 192 202 196 192 158 226 126 177
4367	4	173 134 183 284 166 222 203 208 207 195 204 180 204 221 189 190 205 207 196 194 197 202 198 196 206 196 200 161 241 156 177
4368	4	155 110 179 260 162 230 -9 205 207 193 204 178 196 221 189 186 203 207 196 194 195 200 192 192 194 196 196 158 220 192 177
4368	4	171 122 183 266 200 250 -9 208 211 318 206 180 196 221 191 234 207 207 196 197 197 202 192 194 202 196 202 158 247 192 177
4369	4	155 108 183 260 176 222 197 205 211 193 202 178 200 219 187 190 207 205 196 162 195 200 198 194 198 196 192 158 226 154 162
4369	4	169 122 183 266 210 232 197 208 211 201 204 178 200 221 191 216 207 207 196 194 197 200 198 196 202 196 198 161 229 154 171
4370	4	155 122 179 260 154 244 197 202 207 195 204 178 202 217 185 198 203 207 192 194 193 198 198 196 198 196 192 152 205 126 177
4370	4	171 122 183 280 162 244 197 208 211 213 204 178 204 221 189 234 203 207 196 200 195 198 198 198 202 196 202 152 223 126 192
4371	4	155 120 181 260 156 228 189 208 211 195 202 178 196 221 -9 186 203 207 196 194 197 198 192 194 202 196 194 152 214 126 162
4371	4	167 146 183 260 162 236 203 208 211 205 204 178 202 221 -9 224 203 207 196 197 197 200 198 194 202 196 196 158 220 148 177
4372	4	155 122 183 280 152 210 197 202 207 197 204 178 202 217 187 200 203 203 196 162 197 200 198 194 198 196 184 149 214 142 177
4372	4	167 140 189 280 166 228 197 208 211 219 204 178 202 217 191 222 211 207 196 194 197 202 198 196 202 196 184 158 232 158 177
4373	4	167 112 179 260 152 228 201 205 211 197 204 178 202 217 185 186 203 203 196 194 197 200 198 192 202 196 198 155 217 130 180
4373	4	173 144 183 266 180 240 209 205 211 197 206 180 204 221 185 218 203 207 196 197 199 216 200 198 202 196 198 158 223 134 189
4374	4	155 126 179 260 162 214 193 202 211 195 204 178 194 219 183 198 203 205 196 188 195 200 192 194 202 196 184 152 214 126 177
4374	4	169 126 183 260 172 214 197 208 211 203 204 178 202 219 193 222 203 205 196 194 201 200 198 196 202 196 194 158 229 142 177
12675	5	167 120 177 280 150 218 197 208 207 205 204 178 200 219 -9 198 203 207 196 162 195 200 198 194 194 196 194 152 217 152 162
12675	5	175 120 183 284 176 228 205 211 211 217 210 178 202 221 -9 216 211 219 196 188 199 200 198 196 222 196 194 158 235 154 177
12676	5	155 112 177 266 146 218 193 205 211 197 204 178 202 219 187 180 209 207 196 188 195 198 198 196 190 196 198 152 217 152 177
12676	5	155 128 177 280 164 232 225 208 211 197 204 180 204 219 187 192 209 207 196 194 197 200 198 196 222 196 198 158 217 186 189
12677	5	175 112 181 270 154 218 203 208 211 193 204 178 200 219 187 190 203 207 196 162 197 200 198 194 190 196 194 152 226 154 162
12677	5	179 118 183 280 168 228 207 208 211 203 206 178 202 219 187 194 203 209 196 162 197 200 198 198 194 196 198 152 229 178 177
12678	5	167 110 179 260 162 218 197 202 211 191 204 178 202 221 -9 192 203 207 192 188 195 198 198 194 198 196 184 152 226 148 177
12678	5	167 126 179 270 162 244 203 208 211 213 208 178 202 221 -9 192 209 207 196 188 195 200 198 196 214 196 184 155 226 148 177
12679	5	167 112 179 260 152 216 205 208 207 201 204 178 200 219 181 194 203 207 196 185 197 200 192 196 194 196 198 155 226 146 174
12679	5	167 112 189 270 168 230 207 208 211 201 208 178 202 221 181 200 211 207 196 197 197 200 198 196 222 196 198 155 226 156 177
12680	5	167 118 179 266 152 202 203 208 207 211 202 178 200 219 179 184 203 207 196 194 193 200 196 194 -9 196 190 158 217 144 174
12680	5	181 118 179 284 198 204 205 208 211 211 204 180 202 221 187 212 211 207 196 197 197 200 198 196 -9 196 190 161 226 178 177
12681	5	165 110 179 284 154 246 197 208 207 207 204 178 196 217 -9 180 209 207 196 162 195 184 198 196 194 196 196 158 223 138 177
12681	5	169 112 181 284 166 250 205 208 211 207 206 180 198 221 -9 214 209 209 196 194 195 200 198 196 194 196 196 158 235 152 183
12682	5	155 108 183 266 152 212 205 202 211 199 204 178 202 219 201 186 203 207 196 194 195 -9 196 200 194 192 196 155 223 136 171
12682	5	173 112 183 284 162 216 215 211 211 201 204 178 202 219 201 196 205 209 196 197 195 -9 196 206 206 196 198 158 226 156 177
12683	5	167 138 181 260 156 220 197 208 211 197 204 178 196 219 179 194 203 207 196 162 195 200 196 196 218 196 184 152 220 148 162
12683	5	181 140 183 260 162 240 197 208 211 197 204 178 202 221 179 200 203 207 196 188 199 200 198 196 218 196 198 158 229 162 177
12684	5	155 134 179 284 154 218 197 205 207 195 204 178 200 219 -9 184 203 207 196 -9 195 198 192 194 210 196 198 146 220 152 177
12684	5	169 134 181 284 162 218 197 208 211 201 204 178 200 221 -9 216 203 207 196 -9 197 200 198 196 214 196 198 146 226 176 177
12685	5	171 122 181 280 150 204 205 208 207 197 204 178 202 219 -9 186 209 205 196 162 195 198 196 182 194 196 184 152 214 126 156
12685	5	171 122 181 284 168 210 205 208 211 314 204 180 202 219 -9 186 211 207 196 162 197 200 198 194 210 196 206 158 223 154 177
12686	5	167 112 179 280 152 216 193 202 211 193 204 178 200 219 183 186 201 207 196 188 195 200 198 192 210 198 194 155 226 150 177
12686	5	167 112 179 284 160 224 201 208 211 215 206 178 200 221 183 186 201 207 196 197 197 204 198 196 210 200 200 161 226 158 177
12687	5	155 -9 177 260 148 218 197 202 211 189 202 178 202 221 187 192 211 219 196 162 197 200 198 196 214 196 184 155 220 160 162
12687	5	167 -9 181 284 158 228 205 208 211 211 204 178 202 221 187 206 211 219 196 188 197 200 198 196 214 196 196 158 232 162 177
12688	5	155 116 175 260 146 216 197 208 211 201 204 178 200 217 187 188 209 205 196 162 195 202 196 194 218 196 184 152 226 132 177
12688	5	173 128 185 284 162 218 201 208 211 217 208 178 202 219 187 188 211 205 196 188 195 202 198 196 218 196 184 158 232 194 177
12689	5	155 110 181 280 146 216 193 202 207 193 204 178 200 217 187 194 205 207 192 -9 193 200 192 196 214 196 194 158 214 136 177
12689	5	167 114 185 284 146 218 203 208 211 207 204 178 202 221 187 224 205 207 196 -9 197 200 198 202 218 196 196 158 226 154 177
12690	5	167 126 181 260 154 212 201 208 207 184 204 178 200 217 -9 180 203 207 196 162 195 200 198 194 210 196 184 158 217 136 171
12690	5	167 128 183 280 176 212 203 208 211 197 204 178 202 221 -9 194 203 207 196 162 197 236 198 196 214 196 194 158 229 164 177
12691	5	167 114 183 260 152 232 189 205 207 201 204 178 202 219 185 192 203 209 196 162 195 236 198 194 214 196 192 152 214 150 177
12691	5	175 140 185 284 152 248 197 208 211 205 204 178 202 221 187 202 203 209 196 162 197 236 198 196 234 196 196 158 217 158 189
12692	5	155 108 179 266 168 204 197 205 211 195 206 178 200 219 -9 188 203 205 196 188 195 184 198 194 218 196 196 146 226 134 162
12692	5	171 114 181 280 174 252 201 205 211 219 208 178 202 219 -9 206 207 207 196 188 195 200 198 194 238 196 196 161 229 134 177
12693	5	155 112 181 280 148 216 203 208 211 205 202 178 200 221 185 184 203 207 196 203 195 200 198 194 194 196 184 146 214 134 171
12693	5	173 112 183 284 148 244 203 208 211 205 202 178 200 226 185 206 209 209 196 203 195 236 198 194 206 196 202 155 214 138 177
12694	5	157 126 177 270 148 212 193 208 207 205 204 178 200 219 -9 182 203 207 196 194 195 200 192 192 194 196 198 158 217 132 156
12694	5	169 128 179 284 152 262 201 208 211 314 204 180 202 221 -9 200 207 207 196 194 195 204 198 200 194 196 198 158 226 154 177
12695	5	167 114 181 260 154 220 193 205 207 193 206 178 198 217 187 184 203 203 196 -9 197 200 196 196 210 196 192 152 214 146 162
12695	5	171 122 183 284 168 230 207 208 211 209 208 178 202 219 187 184 203 207 196 -9 197 204 198 202 210 196 198 158 217 154 177
12696	5	165 118 177 260 154 220 197 202 211 203 204 178 202 219 -9 180 203 207 196 162 195 -9 192 196 206 196 184 152 223 152 177
12696	5	171 128 185 260 162 232 205 202 211 203 208 178 202 219 -9 192 203 209 196 182 195 -9 198 200 206 196 200 152 229 152 177
12697	5	155 124 177 270 152 204 205 202 211 201 204 178 202 219 187 180 203 207 196 162 195 200 198 194 210 196 194 158 214 128 162
12697	5	171 130 183 280 152 232 215 208 211 203 208 178 202 221 187 196 203 207 196 194 197 204 198 194 210 196 194 158 229 154 177
12698	5	167 122 177 280 148 226 201 208 211 195 204 178 200 219 187 184 203 203 196 162 195 198 198 196 194 196 200 161 214 152 177
12698	5	171 128 179 284 154 240 203 208 211 197 208 180 204 219 187 186 203 207 196 194 195 204 198 196 214 196 200 161 229 156 177
12699	5	167 112 179 280 150 210 201 202 211 197 204 178 -9 187 -9 192 203 207 196 162 191 182 198 194 194 196 202 161 226 156 162
12699	5	171 122 179 280 162 214 203 208 211 217 206 180 -9 221 -9 210 203 209 196 194 195 200 198 194 194 196 202 161 226 184 162
12700	5	155 118 177 280 150 216 207 205 211 201 204 178 200 219 -9 -9 207 207 192 162 195 202 198 194 198 196 196 155 208 132 177
12700	5	167 132 183 280 198 224 207 205 211 201 206 178 210 221 -9 -9 213 207 196 162 195 202 198 196 198 196 200 158 226 158 183
12701	5	155 120 181 280 148 212 197 208 207 193 204 178 200 219 201 192 203 203 192 188 197 198 198 196 210 196 188 161 214 154 177
12701	5	167 120 183 284 152 216 207 208 211 205 204 178 200 221 201 194 203 219 196 197 197 200 198 196 210 196 206 161 223 160 192
12702	5	155 112 179 280 150 216 201 202 207 197 204 178 200 219 -9 186 203 207 196 194 197 200 192 184 206 196 194 155 217 154 162
12702	5	167 124 181 284 168 218 203 208 211 201 204 178 200 221 -9 234 203 207 196 194 199 204 198 196 206 196 206 155 229 162 177
12703	5	171 110 179 260 150 204 197 208 207 211 204 178 202 219 -9 188 203 205 196 194 195 200 198 196 198 196 184 158 214 134 162
12703	5	171 132 183 270 150 218 201 208 207 213 208 180 202 219 -9 196 203 207 196 194 197 200 198 196 198 204 213 158 229 152 177
12704	5	171 120 177 280 150 270 197 208 211 197 204 178 198 219 187 184 203 207 196 188 195 200 192 184 210 196 184 155 232 168 171
12704	5	171 120 183 284 174 270 201 208 211 199 204 178 200 221 187 208 209 209 196 197 197 210 200 200 210 196 198 155 235 170 171
12705	5	171 112 181 260 154 218 193 202 207 191 204 178 200 219 -9 186 -9 207 192 194 195 200 198 194 234 196 192 161 220 140 177
12705	5	185 118 181 260 200 230 207 208 211 211 204 180 202 219 -9 192 -9 207 196 197 197 200 198 196 234 196 194 161 223 156 189
12706	5	167 112 181 260 154 232 207 208 211 197 204 178 196 217 -9 -9 203 203 192 162 195 198 196 196 194 196 184 155 214 150 -9
12706	5	167 116 183 284 166 240 207 208 211 203 204 178 202 219 -9 -9 211 207 196 194 199 200 198 198 210 196 206 161 217 152 -9
12707	5	167 112 181 260 146 210 197 202 207 191 202 178 202 219 -9 196 203 207 196 162 197 198 198 194 202 196 200 152 220 134 162
12707	5	167 128 181 266 184 230 203 205 211 201 202 178 202 221 -9 208 203 209 196 188 197 198 198 202 218 196 200 158 241 150 177
12708	5	155 112 179 266 154 204 197 205 207 195 204 178 200 219 -9 184 203 207 196 162 193 194 198 196 194 196 198 158 214 154 177
12708	5	167 128 183 266 154 228 205 208 211 201 208 178 202 221 -9 186 209 207 196 203 197 198 198 202 194 196 200 161 226 156 183
12709	5	171 112 181 266 154 216 197 208 211 193 202 178 200 219 183 180 209 207 196 194 195 200 198 194 190 196 198 158 217 136 162
12709	5	171 112 183 266 154 230 207 211 211 205 208 178 200 219 183 184 211 207 196 194 195 200 198 198 198 196 198 158 223 142 162
12710	5	169 102 181 266 146 218 189 208 211 199 204 178 200 217 -9 184 203 207 196 162 197 200 196 194 194 196 200 152 226 134 171
12710	5	175 110 181 266 162 232 207 208 211 199 206 178 200 219 -9 186 203 207 196 197 197 200 198 196 214 196 200 158 235 148 177
12711	5	155 120 185 270 148 204 197 202 207 191 204 178 200 219 187 194 203 207 196 162 195 204 198 194 202 196 196 161 217 126 177
12711	5	167 128 185 280 154 216 203 208 211 193 204 178 200 221 187 200 209 207 204 194 195 204 198 196 234 196 198 161 226 158 177
12712	5	155 122 179 260 152 204 197 208 207 199 204 178 200 219 -9 188 203 207 196 185 195 200 198 196 194 196 188 152 214 138 171
12712	5	171 122 181 280 176 204 207 211 207 203 206 178 200 219 -9 200 203 207 196 188 197 202 198 196 202 196 194 158 217 154 177
12713	5	171 112 177 260 148 232 203 208 207 199 204 178 200 219 183 196 203 207 196 162 195 184 198 184 194 196 188 158 223 138 177
12713	5	171 124 183 284 152 242 207 211 211 207 204 180 204 219 183 210 211 209 196 194 195 200 198 196 194 198 206 158 229 140 189
12714	5	177 128 177 266 148 220 197 205 207 197 204 178 196 219 -9 184 203 207 192 162 195 198 198 192 214 196 184 152 223 140 177
12714	5	183 146 189 266 148 244 205 208 211 197 212 180 202 221 -9 224 209 207 196 194 197 198 198 198 214 196 196 152 229 148 177
12715	5	171 136 181 280 148 222 201 208 211 191 202 178 198 219 -9 184 203 205 196 194 195 200 198 196 222 196 182 155 226 150 177
12715	5	171 136 185 280 168 232 207 208 211 197 202 178 204 221 -9 184 211 209 196 194 195 236 198 198 222 196 196 155 235 150 177
12716	5	167 106 179 260 132 230 197 208 207 205 208 178 202 219 -9 188 205 207 196 162 195 200 198 194 210 196 194 155 214 150 177
12716	5	175 106 183 284 152 232 203 208 211 205 210 178 202 219 -9 220 205 207 196 188 195 200 198 196 210 196 194 155 214 152 177
12717	5	155 130 181 260 160 212 197 202 207 209 204 178 200 219 -9 196 203 207 196 -9 195 200 198 194 202 196 184 158 220 140 177
12717	5	169 132 181 280 166 242 205 205 211 217 204 178 210 221 -9 208 205 209 196 -9 197 202 198 202 202 196 198 161 223 152 189
12718	5	167 116 177 260 154 232 197 208 211 197 204 178 200 219 189 188 203 207 192 162 195 200 198 184 194 196 194 152 226 154 162
12718	5	173 116 179 280 198 248 207 208 211 197 206 178 204 221 189 200 203 207 196 162 195 200 198 196 214 196 200 158 232 160 177
12719	5	167 120 175 280 152 206 197 205 207 205 204 178 202 219 187 182 203 207 192 185 195 200 198 184 206 196 188 158 217 136 177
12719	5	171 120 177 284 170 230 207 205 207 207 208 178 202 219 187 208 203 207 192 194 197 200 198 196 210 196 202 158 226 180 177
12720	5	181 112 181 260 146 216 201 205 211 199 202 178 200 219 -9 200 203 205 192 162 195 -9 198 196 -9 196 184 -9 217 150 171
12720	5	185 128 181 280 146 222 207 205 211 217 202 178 200 219 -9 220 203 207 196 162 197 -9 198 196 -9 204 192 -9 223 154 177
12721	5	167 126 177 284 146 216 193 205 211 197 204 178 202 219 -9 188 203 207 192 194 195 200 196 194 214 196 198 155 223 156 171
12721	5	173 126 185 284 166 232 193 208 211 205 204 180 202 219 -9 198 203 207 196 194 195 230 198 196 214 196 204 161 229 160 192
12722	5	155 120 181 276 152 216 201 202 211 195 206 178 200 219 195 188 203 209 196 188 195 200 192 194 206 196 194 152 226 130 177
12722	5	173 128 183 280 160 220 201 208 211 195 208 180 202 219 195 212 209 209 196 194 197 236 192 198 206 200 200 164 226 166 177
4001	6	167 112 177 260 154 244 201 208 211 197 202 178 202 219 -9 180 203 205 196 194 195 200 194 192 230 196 196 158 223 152 174
4001	6	167 124 179 260 168 252 203 208 211 203 202 178 208 219 -9 194 203 207 196 194 195 200 198 196 234 196 198 158 235 154 177
4002	6	191 134 181 260 132 218 203 202 211 203 204 178 200 219 -9 186 209 207 196 197 197 198 198 190 194 196 198 -9 217 134 162
4002	6	191 138 181 260 146 232 203 208 211 203 204 180 200 219 -9 192 209 207 196 197 197 198 198 190 194 196 204 -9 217 134 177
4003	6	171 126 179 270 152 216 189 208 211 191 204 178 200 219 -9 184 203 207 196 162 195 200 196 184 234 196 194 158 226 156 177
4003	6	171 128 183 270 176 232 207 208 211 314 204 178 202 221 -9 200 203 209 196 194 195 200 196 196 234 204 198 158 232 168 177
4004	6	171 112 181 260 132 210 205 208 211 193 204 178 198 219 -9 192 203 207 196 194 193 198 198 194 206 196 198 152 217 150 177
4004	6	175 114 181 280 190 244 205 211 211 211 206 178 198 221 -9 198 203 207 196 194 195 198 198 196 206 196 213 158 220 156 192
4005	6	155 110 179 260 148 216 201 202 211 189 202 178 200 219 195 188 203 207 196 188 195 200 192 196 194 196 184 155 229 126 162
4005	6	171 132 181 270 168 220 203 208 211 209 206 178 200 221 195 196 203 207 196 188 197 200 198 196 206 196 198 155 232 150 177
4006	6	155 126 177 266 152 204 205 208 211 193 202 178 200 221 -9 178 209 207 196 197 195 200 192 196 214 196 184 158 214 136 162
4006	6	171 126 179 266 162 218 207 211 211 215 204 180 200 221 -9 202 209 207 196 197 199 200 198 196 214 196 188 158 217 138 177
4007	6	167 112 181 266 146 228 207 205 211 191 204 178 202 217 -9 186 209 207 196 197 195 236 196 194 210 196 184 161 217 152 177
4007	6	171 138 185 266 148 236 207 208 215 191 204 178 202 217 -9 186 209 209 196 197 195 236 196 198 210 196 192 161 217 176 183
4008	6	167 116 177 284 146 216 205 202 211 195 194 178 200 219 201 186 209 207 196 188 195 198 192 196 226 196 192 152 226 138 162
4008	6	171 122 183 284 154 244 207 208 211 209 202 178 202 219 201 186 209 209 196 188 199 200 198 196 234 196 194 158 232 158 177
4009	6	155 120 181 260 162 218 193 202 211 195 202 178 202 219 -9 188 203 207 192 162 195 200 192 194 194 194 184 158 223 128 171
4009	6	175 140 183 280 168 218 201 208 211 205 206 178 202 219 -9 212 211 209 196 194 197 202 198 196 234 196 192 158 226 172 177
4010	6	167 128 181 284 146 218 197 202 207 197 204 178 202 219 187 188 205 207 196 162 197 200 198 196 222 196 184 146 214 154 162
4010	6	169 132 185 284 150 244 207 205 211 203 208 178 202 221 187 188 207 209 196 194 199 200 198 198 222 196 200 152 232 158 177
4011	6	171 112 181 270 162 220 197 208 207 197 204 178 202 219 191 184 203 207 196 194 195 198 198 192 194 196 196 152 214 142 177
4011	6	177 128 183 280 164 228 205 208 211 217 206 180 202 221 191 196 203 207 196 194 197 198 198 196 194 196 196 158 217 142 177
4012	6	171 118 179 270 152 212 197 202 211 201 204 178 200 221 -9 184 203 205 196 194 195 200 194 192 194 196 184 152 223 134 177
4012	6	171 122 181 270 152 222 205 208 211 201 212 178 200 221 -9 200 203 207 196 194 197 200 198 200 194 196 194 158 226 134 189
4013	6	167 110 177 270 148 240 197 208 211 197 202 178 202 219 -9 192 203 207 192 188 195 184 198 194 218 196 194 152 217 138 162
4013	6	167 110 185 270 148 240 207 208 211 209 204 178 202 219 -9 194 209 207 196 188 197 200 198 196 218 196 198 158 217 152 177
4014	6	173 120 177 280 148 230 205 202 211 193 204 178 202 217 -9 184 203 205 192 162 197 200 198 196 222 196 184 158 217 130 177
4014	6	179 128 183 284 170 230 205 208 211 193 204 178 202 219 -9 206 211 207 196 162 197 200 198 196 222 196 206 158 223 154 189
4015	6	169 114 177 284 140 214 205 202 207 193 204 178 202 219 189 188 203 207 196 197 195 202 196 194 194 196 196 152 217 134 171
4015	6	171 138 181 284 150 220 207 205 207 193 206 180 202 219 189 200 203 207 196 197 197 204 196 198 194 196 198 152 217 192 177
4016	6	155 128 179 280 152 210 -9 208 207 195 204 178 202 219 -9 184 203 207 196 188 193 200 196 192 214 196 200 152 217 154 177
4016	6	173 140 181 284 162 226 -9 208 211 213 204 178 202 219 -9 194 207 207 196 188 197 200 198 196 218 196 200 155 232 156 177
4017	6	155 102 179 260 148 204 189 205 207 195 204 178 194 219 185 180 203 207 196 162 197 200 198 196 194 192 200 152 214 132 180
4017	6	173 128 181 280 156 230 197 208 207 203 204 178 202 221 185 192 203 209 196 188 199 200 198 198 194 196 200 152 235 158 189
4018	6	171 120 179 280 154 216 201 208 211 209 204 178 196 219 183 182 207 207 196 162 195 200 198 194 198 196 194 146 214 140 162
4018	6	171 132 183 284 182 234 207 208 211 211 204 178 202 221 189 192 209 207 196 197 197 200 198 200 202 196 196 158 235 140 177
4019	6	155 124 179 260 152 210 197 208 211 191 208 178 200 219 185 198 203 205 192 162 195 200 198 194 210 196 192 146 214 134 177
4019	6	155 128 181 270 168 234 203 208 211 195 208 178 200 219 185 200 203 207 196 162 195 200 198 200 214 196 200 146 223 152 177
4020	6	155 120 179 260 152 204 189 202 211 195 204 178 200 217 187 186 203 207 192 162 195 200 198 196 202 196 194 158 214 148 177
4020	6	171 130 185 280 156 232 205 208 211 199 204 178 202 219 187 200 203 207 196 162 197 200 198 198 202 196 202 161 220 148 177
4021	6	171 128 179 260 146 204 201 205 211 191 204 178 202 221 191 180 203 205 196 188 195 200 192 196 194 196 184 152 226 126 162
4021	6	175 128 187 280 162 220 207 208 211 219 204 180 202 221 191 188 203 207 196 197 197 202 198 196 194 196 196 158 235 138 177
4022	6	155 114 181 260 154 212 193 205 211 193 194 178 200 219 -9 186 203 207 196 162 195 200 192 196 194 192 194 152 229 136 162
4022	6	173 148 181 280 174 270 201 208 211 201 206 178 200 221 -9 186 209 207 196 162 195 200 198 196 194 196 198 158 229 150 177
4023	6	155 112 177 276 146 218 205 202 211 193 204 178 200 219 195 194 203 209 196 162 195 198 198 196 210 196 184 155 226 132 162
4023	6	167 120 179 280 164 218 205 205 211 193 206 178 204 219 195 194 209 209 196 162 197 198 198 196 210 198 184 158 232 142 177
4024	6	155 112 181 260 148 218 203 202 211 193 204 178 202 219 -9 188 211 203 196 162 197 184 196 194 210 196 194 155 226 136 177
4024	6	169 114 181 284 168 226 203 208 211 203 208 178 202 219 -9 190 211 207 196 162 199 236 198 196 210 196 198 155 226 168 177
4025	6	155 112 181 260 154 218 201 205 211 203 204 178 200 221 -9 178 203 203 196 162 197 200 192 196 210 196 194 161 217 152 177
4025	6	171 120 183 260 162 228 205 208 211 203 204 178 202 221 -9 184 203 205 196 194 197 200 198 196 210 196 200 161 223 166 177
4026	6	169 122 177 284 162 204 193 208 211 184 204 178 200 219 189 200 203 207 196 188 195 202 192 196 194 196 200 152 217 136 162
4026	6	171 128 183 284 168 244 193 211 211 211 208 182 202 221 189 200 209 209 196 194 199 202 198 198 194 196 200 158 232 150 171
4027	6	167 102 183 260 146 216 197 202 207 203 202 178 202 219 185 182 203 207 192 188 197 200 198 194 210 196 188 158 229 134 174
4027	6	181 124 183 260 152 236 203 202 211 205 204 178 202 219 185 194 203 207 196 194 197 200 198 196 210 196 200 158 229 136 177
4028	6	165 128 181 280 152 218 199 202 207 193 204 178 202 187 189 180 207 207 192 162 197 198 192 184 194 196 194 161 214 140 177
4028	6	171 128 183 284 168 220 207 208 211 211 208 178 202 219 189 184 207 207 196 162 199 236 198 198 198 200 200 161 220 152 177
4029	6	155 110 181 280 152 220 201 208 211 201 204 178 200 219 -9 190 203 207 196 194 197 200 198 196 194 196 198 155 226 148 162
4029	6	155 112 183 280 198 230 201 211 211 211 206 178 202 219 -9 212 203 207 196 197 197 200 198 198 194 198 198 161 226 152 177
4030	6	167 110 179 -9 180 214 205 202 211 193 204 178 202 219 -9 192 209 207 196 194 197 200 196 196 -9 196 194 158 223 126 156
4030	6	169 122 181 -9 198 240 207 208 211 209 206 178 202 219 -9 214 209 209 196 197 199 200 196 198 -9 196 200 158 226 154 177
4031	6	155 112 179 280 174 234 203 208 211 193 202 178 202 219 -9 190 209 205 196 162 197 202 192 196 198 196 198 152 217 146 177
4031	6	173 112 183 284 200 244 203 208 211 195 202 178 202 219 -9 190 209 209 196 188 197 202 198 196 218 196 198 152 217 192 192
4032	6	171 112 177 260 156 228 203 202 207 201 204 178 204 219 201 192 203 207 196 162 197 200 198 194 210 196 184 -9 229 148 177
4032	6	173 112 185 260 156 236 215 208 211 201 204 178 204 221 201 200 203 207 196 194 199 200 198 196 218 196 198 -9 232 168 177
4033	6	167 118 181 260 154 218 193 208 209 193 204 178 200 219 201 184 203 207 196 162 195 200 198 196 210 196 184 152 214 142 171
4033	6	173 132 183 270 162 234 197 208 211 201 208 178 200 221 201 190 203 223 196 194 197 200 198 196 210 196 190 158 223 146 177
4034	6	155 110 179 266 148 218 197 202 211 195 206 178 196 219 -9 186 203 207 196 194 197 194 196 196 194 196 194 152 214 154 177
4034	6	171 120 181 280 148 242 207 202 211 201 210 178 196 221 -9 194 209 209 196 197 197 194 198 196 214 196 196 152 232 158 177
4035	6	155 116 183 266 148 204 197 208 211 203 206 178 196 217 -9 186 203 207 196 188 195 200 198 196 210 196 184 149 223 134 177
4035	6	171 122 183 284 152 228 203 208 211 207 208 178 200 221 -9 188 203 207 196 197 197 200 198 196 214 196 198 152 241 134 180
4036	6	177 112 183 260 152 216 197 208 211 205 202 178 200 219 195 196 203 209 196 162 195 198 198 196 218 196 194 155 211 130 156
4036	6	179 118 189 284 162 246 197 208 211 209 202 178 200 221 195 200 203 209 196 185 197 198 198 196 222 196 198 155 214 146 177
4037	6	155 124 179 270 148 218 205 202 211 195 206 178 202 219 -9 186 203 207 196 188 195 198 196 194 206 196 194 155 217 156 162
4037	6	165 128 179 284 160 232 205 208 211 201 208 180 202 221 -9 202 203 209 196 197 195 200 198 200 214 196 200 155 223 158 192
4038	6	167 128 179 260 164 216 193 205 207 195 202 178 200 221 -9 186 209 205 196 185 195 200 192 196 194 196 198 152 220 138 156
4038	6	169 128 183 266 198 218 205 205 211 314 204 178 200 221 -9 220 209 219 196 197 197 200 196 200 218 200 200 155 232 156 192
4039	6	167 134 177 280 150 204 205 208 207 191 204 178 200 217 -9 178 209 207 196 197 195 200 198 184 206 196 198 155 223 136 162
4039	6	193 140 181 284 162 230 207 208 211 211 208 178 200 219 -9 206 209 209 196 197 197 200 198 198 206 196 202 155 226 162 177
4040	6	155 114 181 260 152 234 203 208 211 211 202 178 202 219 -9 198 203 209 196 162 195 200 198 196 194 196 194 146 214 140 177
4040	6	171 114 185 260 168 234 203 208 211 213 202 178 206 221 -9 212 203 224 196 188 195 200 198 196 210 196 200 158 223 152 177
4041	6	173 120 177 260 146 216 187 202 207 197 204 178 200 187 -9 188 203 207 196 162 195 200 192 196 210 196 184 158 217 130 177
4041	6	181 128 181 270 152 216 207 202 211 203 208 178 200 219 -9 192 209 207 196 185 197 200 198 196 234 196 192 158 220 168 177
4042	6	165 120 177 -9 146 218 187 202 207 203 204 178 200 187 -9 -9 203 207 192 162 195 200 192 194 210 196 192 146 -9 130 177
4042	6	171 128 183 -9 152 222 207 205 211 215 208 178 202 219 -9 -9 209 209 196 185 195 200 198 196 234 196 192 146 -9 132 177
4043	6	171 134 179 284 148 204 197 205 211 195 206 178 200 219 185 184 203 207 192 188 195 200 198 198 194 196 186 152 214 126 171
4043	6	171 136 179 284 162 204 203 205 211 211 206 178 204 219 185 206 203 207 196 206 197 200 198 198 194 196 194 164 226 148 177
4044	6	155 110 179 266 168 222 201 208 211 199 202 178 200 219 -9 186 203 209 196 188 195 200 198 196 202 196 184 158 223 142 162
4044	6	171 110 181 280 198 252 201 208 211 199 204 178 202 219 -9 200 203 209 196 197 197 202 198 196 222 204 200 158 226 152 177
4045	6	155 112 179 270 146 214 197 205 207 193 204 178 200 217 -9 180 203 207 196 188 197 200 190 196 206 196 198 155 214 150 162
4045	6	167 114 187 280 154 216 197 205 211 197 204 178 200 221 -9 192 203 207 196 194 197 200 198 196 206 196 200 155 223 160 177
4046	6	171 112 179 270 154 216 205 208 211 207 204 178 200 219 187 196 203 203 196 162 197 202 198 186 198 196 184 152 217 126 177
4046	6	171 134 181 284 154 216 205 208 211 213 208 178 200 221 189 210 209 207 196 194 197 202 198 202 230 196 196 161 226 126 177
4047	6	167 108 181 260 174 212 205 205 211 197 206 178 200 219 185 194 203 207 196 162 197 200 192 194 194 196 184 155 226 134 177
4047	6	171 120 183 284 198 248 207 208 211 209 206 178 200 221 185 198 209 207 196 185 197 200 198 196 206 196 200 155 226 146 177
4048	6	167 112 179 260 164 216 193 208 211 201 204 178 200 221 -9 198 203 207 196 162 195 200 192 194 202 196 194 152 214 146 177
4048	6	175 114 181 284 168 234 203 208 211 205 206 180 200 221 -9 198 203 209 196 162 195 200 200 196 202 196 198 158 217 156 183
13300	7	155 122 171 284 152 -9 197 211 207 213 204 180 200 221 183 218 203 203 192 197 195 200 196 196 202 196 192 152 214 144 189
13300	7	169 122 171 284 152 -9 197 214 211 215 204 180 200 221 183 218 203 203 192 197 195 200 196 196 202 196 192 152 214 146 189
13301	7	155 122 171 284 152 210 197 211 207 213 204 180 202 221 183 188 203 203 192 197 195 200 196 196 198 196 192 152 214 134 177
13301	7	155 132 171 284 152 210 197 211 211 215 204 180 202 221 183 188 203 203 192 197 199 200 198 196 202 196 192 152 220 148 189
13302	7	155 122 171 260 152 190 197 211 211 213 204 180 198 219 183 218 203 203 192 194 195 200 196 196 202 196 192 152 214 146 177
13302	7	155 122 171 284 152 190 197 214 211 213 204 180 198 219 183 220 203 203 192 197 195 200 196 196 202 196 192 158 214 146 177
13303	7	155 122 171 260 152 -9 197 211 207 213 204 180 202 219 183 218 203 203 192 197 195 200 196 196 202 196 192 152 214 146 177
13303	7	155 122 171 284 152 -9 197 211 211 213 204 180 202 219 183 218 203 203 192 197 199 200 198 196 202 196 192 158 214 148 189
13304	7	155 122 171 284 152 190 197 211 207 213 204 180 200 219 183 218 203 203 192 194 195 -9 196 196 198 196 192 155 214 134 189
13304	7	155 122 171 284 152 190 197 211 211 213 204 180 202 221 183 218 203 203 192 197 195 -9 196 196 202 196 192 158 214 146 189
13305	7	155 122 171 284 152 202 197 211 211 213 204 180 200 221 183 218 203 203 192 197 195 200 196 196 202 196 192 152 214 134 189
13305	7	155 122 171 284 162 202 197 214 211 215 204 180 200 221 183 218 203 203 192 197 195 200 198 196 202 196 192 158 214 148 189
13306	7	167 120 171 260 140 216 197 205 211 215 204 178 200 217 183 182 203 203 192 162 195 200 196 190 202 196 192 152 214 144 162
13306	7	173 122 179 280 152 216 197 211 211 231 204 180 202 221 187 186 205 207 196 194 195 200 196 196 206 196 200 158 226 150 189
13307	7	155 122 171 284 152 190 197 211 211 213 204 180 202 221 183 218 203 203 192 194 195 200 196 196 202 196 192 152 214 146 189
13307	7	155 132 171 284 152 190 197 211 211 213 204 180 204 221 183 240 203 203 192 197 195 200 196 196 202 196 192 152 214 148 189
13308	7	155 122 171 260 152 216 197 211 209 213 204 180 198 221 183 218 211 203 192 194 195 200 196 196 202 196 192 158 214 146 177
13308	7	169 122 175 284 152 220 197 211 211 215 204 180 198 221 183 218 211 203 192 194 195 200 196 196 202 196 192 158 214 146 189
13309	7	155 122 171 284 152 -9 197 211 211 189 204 180 202 219 183 188 203 203 192 194 195 200 196 196 202 196 192 155 214 146 177
13309	7	155 122 171 284 152 -9 197 211 211 213 204 180 202 219 183 218 203 207 192 194 195 200 196 196 202 196 192 158 214 150 189
13310	7	155 122 171 260 152 190 197 211 211 213 204 180 202 219 183 218 203 203 192 197 195 200 196 196 202 196 192 152 214 146 189
13310	7	155 122 171 284 152 190 197 211 211 213 204 180 202 219 183 218 203 203 192 197 195 200 198 196 202 196 192 158 214 148 189
13311	7	155 122 171 260 152 190 197 211 211 213 204 180 202 219 183 198 203 203 192 194 195 200 196 196 202 196 192 152 214 136 189
13311	7	155 122 171 284 152 190 197 211 211 213 204 180 202 221 183 218 203 207 192 197 195 200 198 196 202 196 204 158 214 146 189
13312	7	155 122 171 260 152 190 197 211 211 213 204 180 198 221 183 188 203 203 192 197 195 200 196 196 202 196 192 152 214 148 177
13312	7	155 122 171 284 152 190 197 211 211 213 204 180 198 221 189 218 203 203 192 197 195 200 196 196 202 196 192 158 214 150 189
13313	7	155 122 171 260 152 210 197 211 209 213 204 180 202 221 183 218 203 203 192 194 195 200 196 196 202 196 192 152 214 134 189
13313	7	155 122 175 284 152 216 197 211 211 213 204 180 202 221 183 222 203 207 192 194 195 200 196 196 202 196 192 158 214 146 189
13314	7	155 122 171 260 152 190 197 211 211 213 204 180 200 221 183 218 203 203 192 194 195 200 196 196 202 196 192 152 214 148 189
13314	7	155 122 171 284 162 190 197 211 211 215 204 180 202 221 183 218 203 203 192 194 195 200 198 196 202 196 192 152 214 148 189
13315	7	155 122 171 260 152 190 197 211 207 213 204 180 198 221 183 218 203 203 194 197 195 200 196 196 202 196 192 158 214 134 177
13315	7	155 122 185 284 162 190 197 211 211 213 204 180 198 221 183 218 203 203 194 197 195 200 196 196 202 196 192 158 214 146 177
13316	7	155 122 171 260 152 190 197 211 211 213 204 180 -9 219 183 218 203 203 192 194 195 200 196 196 202 196 192 158 214 146 177
13316	7	155 122 171 284 152 190 197 211 211 213 204 180 -9 221 183 218 211 207 192 197 195 228 196 196 202 196 192 158 214 146 177
13317	7	155 122 171 284 152 190 197 211 209 213 204 180 -9 221 183 218 203 203 192 197 195 200 190 196 202 196 192 152 214 146 177
13317	7	155 122 185 284 152 190 197 214 211 213 204 180 -9 221 189 218 203 203 192 197 195 200 196 196 202 196 192 152 214 150 189
13318	7	155 122 171 284 152 190 -9 211 211 213 204 180 198 221 183 210 203 203 192 194 195 200 196 196 202 196 192 158 214 148 189
13318	7	155 122 171 284 152 190 -9 214 211 213 204 180 198 221 183 218 203 203 192 197 195 200 198 196 202 196 192 158 220 148 189
13319	7	155 122 171 284 152 190 197 211 211 189 204 180 200 221 183 218 203 203 192 194 195 200 196 196 202 196 192 152 214 148 189
13319	7	155 122 171 284 152 200 197 211 211 215 204 180 202 221 183 218 203 203 192 194 195 200 196 196 202 196 192 158 214 148 189
13320	7	155 122 171 284 152 190 197 211 207 213 204 180 202 219 183 198 203 203 192 194 195 200 196 196 202 196 192 152 214 148 177
13320	7	155 122 171 284 152 190 197 211 211 213 204 180 202 221 183 198 203 203 192 194 195 200 198 196 202 196 192 158 214 150 189
13321	7	155 122 171 284 152 190 197 211 211 189 204 180 202 219 183 218 203 203 192 194 195 200 196 196 198 196 192 152 -9 148 177
13321	7	155 122 185 284 162 190 197 211 211 213 204 180 202 219 183 218 203 203 192 194 195 200 198 196 202 196 200 158 -9 150 177
13322	7	155 122 171 260 152 -9 197 211 209 213 204 178 198 221 183 188 203 203 192 194 195 200 196 196 202 196 192 152 214 144 177
13322	7	169 122 171 284 152 -9 197 211 211 213 204 180 200 221 183 218 203 203 192 197 195 200 196 196 202 196 192 158 220 148 189
13323	7	155 122 171 260 152 190 197 211 207 213 204 180 198 219 183 218 203 203 192 197 195 200 196 196 198 196 192 158 214 146 177
13323	7	155 122 171 284 152 190 197 211 211 213 204 180 198 221 183 218 203 203 192 197 195 236 198 196 198 196 192 158 214 146 189
13324	7	155 122 171 260 152 190 197 211 211 213 204 180 202 219 183 218 203 203 192 194 195 200 196 196 198 196 192 152 214 134 189
13324	7	155 122 185 284 152 190 197 211 211 215 204 180 202 221 183 218 203 203 192 197 195 200 198 196 202 196 200 152 214 148 189
13325	7	155 122 171 260 152 216 197 211 211 213 204 180 202 219 183 198 203 203 192 194 195 200 196 196 202 196 192 158 220 144 189
13325	7	155 122 171 260 152 216 197 211 211 215 204 180 202 221 183 198 211 203 192 197 195 200 196 196 202 196 192 158 220 164 189
13326	7	155 122 171 260 152 214 197 211 211 189 204 180 204 219 183 198 211 203 192 194 195 200 196 196 202 196 192 155 220 144 189
13326	7	155 122 185 260 152 214 197 211 211 189 204 180 204 221 183 198 211 203 192 197 195 200 198 196 206 196 192 158 220 164 189
13327	7	155 122 171 260 152 248 197 211 211 213 204 180 200 219 183 198 203 207 194 194 195 200 198 196 202 196 192 158 220 164 189
13327	7	155 122 171 260 152 248 197 211 211 213 204 180 202 221 183 198 211 207 194 197 195 200 198 196 206 196 192 158 220 180 189
13328	7	155 122 171 260 152 248 197 211 211 189 204 180 202 219 183 198 203 203 192 197 195 200 194 196 202 196 192 158 220 146 189
13328	7	155 122 185 284 152 248 197 211 211 217 204 180 204 221 183 198 211 203 192 197 195 200 198 196 202 196 192 158 220 164 189
13329	7	155 122 171 260 152 248 197 211 207 215 204 180 202 219 183 198 203 203 192 197 195 200 194 196 202 196 192 152 214 146 189
13329	7	155 122 185 260 152 248 197 211 211 215 204 180 204 219 183 198 211 207 192 197 195 200 194 196 202 196 192 158 214 164 189
13330	7	155 122 171 260 152 210 197 211 211 189 204 180 202 219 183 198 211 203 192 194 195 200 198 196 202 196 192 146 220 148 189
13330	7	155 122 171 260 152 248 197 211 211 213 204 180 204 221 183 198 211 207 192 197 195 200 198 196 206 196 192 158 220 164 189
13331	7	155 122 171 260 152 248 197 211 211 213 204 180 200 219 183 198 211 203 192 197 195 200 194 196 202 196 192 146 220 146 189
13331	7	155 122 171 284 152 250 197 211 211 213 204 180 204 221 183 198 211 203 192 197 195 200 198 196 206 196 192 158 220 164 189
13332	7	155 122 171 260 152 248 197 211 207 189 204 180 204 219 183 198 211 203 192 197 195 200 196 196 202 196 192 155 220 146 189
13332	7	155 122 185 260 152 248 197 211 211 213 204 180 204 219 183 198 211 207 192 197 195 200 198 196 206 196 192 158 220 180 189
13333	7	155 122 171 260 152 -9 197 211 207 213 204 180 202 219 183 198 203 203 192 197 195 200 194 196 198 196 192 152 214 146 189
13333	7	155 122 185 260 152 -9 197 211 211 215 204 180 204 221 183 198 211 207 192 197 195 200 194 196 202 196 192 158 220 164 189
13334	7	155 122 171 260 152 190 197 211 207 189 204 180 204 219 183 198 203 203 192 194 195 200 194 196 202 196 192 158 220 146 189
13334	7	155 122 185 260 152 190 197 211 211 213 204 180 204 221 183 198 211 203 192 197 195 200 194 196 202 196 200 158 220 164 189
13335	7	155 122 171 260 152 -9 197 211 211 213 204 180 204 219 183 198 211 203 192 197 195 200 196 196 198 196 192 152 214 146 189
13335	7	155 122 171 260 152 -9 197 211 211 215 204 180 204 219 183 198 211 203 192 197 195 200 198 196 202 196 192 158 220 164 189
13336	7	155 122 171 260 152 248 197 211 211 213 204 180 204 219 183 198 211 203 192 194 195 200 190 196 198 196 192 158 220 144 189
13336	7	155 122 171 260 152 248 197 211 211 217 204 180 204 219 183 198 211 203 192 197 195 200 196 196 202 196 192 158 220 164 189
13337	7	155 122 171 260 152 248 197 211 207 189 204 180 204 219 183 198 203 203 192 194 195 200 196 196 198 196 192 146 220 146 189
13337	7	155 122 171 260 152 248 197 211 211 213 204 180 204 219 183 198 211 203 192 197 195 200 196 196 202 196 192 158 220 146 189
13338	7	155 122 171 260 152 212 197 211 207 189 204 180 204 219 183 198 203 203 192 197 195 200 196 196 202 196 192 152 220 142 189
13338	7	155 122 185 260 152 212 197 211 211 213 204 180 204 219 183 198 211 207 192 197 195 200 196 196 202 196 198 152 220 164 189
13339	7	155 122 171 260 152 248 197 211 211 189 204 180 204 219 183 198 203 203 192 194 195 200 196 196 202 196 192 152 220 142 189
13339	7	155 122 185 260 152 248 197 211 211 215 204 180 204 221 183 198 211 207 192 197 195 200 198 196 202 196 200 158 220 164 189
13340	7	155 122 171 260 152 -9 197 211 211 189 204 180 204 219 183 198 211 203 192 197 195 200 196 196 202 196 182 152 214 146 189
13340	7	155 122 185 260 152 -9 197 211 211 189 204 180 204 221 183 198 211 203 192 197 195 210 196 196 202 196 192 158 220 164 189
13341	7	155 122 185 260 152 248 197 211 211 213 204 180 204 219 183 198 211 203 192 194 195 200 196 196 202 196 192 152 214 146 189
13341	7	155 122 185 260 152 248 197 211 211 215 204 180 204 221 183 198 211 207 192 197 195 236 196 196 202 196 192 158 214 164 189
13342	7	155 122 171 260 152 190 197 211 207 189 204 180 204 219 183 198 203 203 192 194 195 200 198 196 202 196 192 158 220 146 189
13342	7	155 122 185 260 152 190 197 211 211 213 204 180 204 219 183 198 211 203 192 197 195 200 198 196 202 196 192 158 220 150 189
13343	7	155 122 171 260 152 190 197 211 211 213 204 180 204 219 183 198 203 203 192 194 195 200 192 196 202 196 192 158 220 150 189
13343	7	155 122 171 260 152 190 197 211 211 215 204 180 204 221 183 218 211 207 192 197 195 200 194 196 202 196 192 158 220 164 195
13344	7	155 110 163 260 140 190 -9 208 207 223 204 178 198 207 183 192 203 209 198 194 189 200 196 198 198 198 192 158 214 144 156
13344	7	169 120 163 260 152 212 -9 208 207 223 206 178 200 221 183 192 203 209 198 200 189 200 196 200 198 198 200 158 214 158 156
13345	7	155 122 171 260 152 190 197 211 211 213 204 180 204 219 183 198 203 203 192 194 195 200 192 196 202 196 192 158 220 144 189
13345	7	155 122 185 260 152 190 197 211 211 213 204 180 204 221 183 198 211 207 192 197 195 200 196 196 202 196 192 158 220 164 189
13346	7	155 122 185 260 152 190 197 211 211 189 204 180 204 219 183 198 211 203 192 197 195 200 196 196 198 196 184 152 220 142 189
13346	7	155 122 185 260 152 190 197 211 211 215 204 180 204 221 183 198 211 207 192 197 195 200 198 196 202 196 192 158 220 168 189
13347	7	155 122 171 260 152 190 197 211 211 189 204 180 204 219 183 198 203 203 192 197 195 200 196 196 202 196 192 158 220 150 189
13347	7	155 122 171 260 152 190 197 211 211 213 204 180 204 221 183 198 211 203 192 197 195 200 198 196 206 196 192 158 220 170 189
13348	7	155 122 171 260 152 210 197 211 211 213 204 180 202 219 183 198 211 203 192 194 195 200 196 196 202 196 192 158 220 144 189
13348	7	155 122 171 260 152 248 197 211 211 213 204 180 204 219 183 198 211 207 192 197 195 200 196 196 202 196 192 158 220 164 189
13349	7	155 122 171 260 152 -9 197 211 207 213 204 180 204 219 183 198 211 203 192 194 195 200 196 196 202 196 192 158 220 164 189
13349	7	155 122 185 260 152 -9 197 211 211 215 204 180 204 221 183 198 211 207 192 197 195 200 198 196 202 196 192 158 220 170 189
5050	8	155 122 171 284 140 192 197 211 211 213 -9 180 202 221 183 218 203 203 192 197 195 200 196 196 202 196 192 152 214 146 189
5050	8	155 122 171 284 152 214 197 214 211 213 -9 180 202 221 183 218 203 203 192 197 195 200 196 196 202 196 196 158 214 148 189
5051	8	155 122 171 260 130 190 197 211 207 213 204 180 202 221 183 188 203 203 192 194 195 202 192 196 202 196 192 158 214 146 189
5051	8	155 122 185 284 152 190 197 214 211 213 204 180 202 221 183 218 203 203 192 197 195 202 196 196 202 200 196 158 214 148 189
5052	8	155 122 171 284 132 -9 197 211 207 213 204 180 200 221 183 218 203 203 192 197 195 200 196 196 202 196 192 152 214 146 189
5052	8	155 122 171 284 152 -9 197 214 211 213 204 180 202 221 183 218 203 203 192 197 195 200 196 196 202 196 192 158 214 150 189
5053	8	155 122 171 260 132 190 197 211 211 213 204 178 200 221 183 218 203 203 192 194 195 -9 196 196 202 196 192 152 214 148 177
5053	8	155 122 185 284 152 210 197 211 211 215 204 180 202 221 183 240 203 203 192 197 195 -9 198 196 202 200 192 158 214 148 189
5054	8	155 122 171 260 144 190 197 211 211 -9 204 178 198 219 183 218 203 203 192 194 195 200 196 196 198 196 192 158 214 148 189
5054	8	155 122 185 284 152 210 197 211 211 -9 204 180 198 219 189 218 211 203 192 197 195 200 198 196 202 196 192 158 214 148 189
5055	8	155 122 171 260 152 190 197 211 211 213 204 178 202 221 183 182 203 203 192 194 195 200 196 196 202 196 192 152 214 150 177
5055	8	155 122 171 284 152 190 197 211 211 213 204 180 202 221 183 218 203 203 192 197 199 200 196 196 202 196 192 152 214 150 189
5056	8	155 122 171 260 152 190 197 211 211 205 204 178 202 221 183 218 203 203 192 194 195 200 192 196 202 196 192 158 214 148 189
5056	8	155 122 185 284 162 190 197 211 211 213 204 180 202 221 183 218 203 203 192 194 195 200 198 196 202 196 198 158 214 150 189
5057	8	155 -9 171 -9 140 204 197 208 201 -9 -9 178 200 -9 -9 -9 205 201 196 162 -9 -9 198 -9 -9 200 196 158 214 -9 189
5057	8	155 -9 183 -9 152 204 197 208 201 -9 -9 178 200 -9 -9 -9 205 201 196 162 -9 -9 198 -9 -9 200 196 158 214 -9 192
5058	8	155 122 171 284 132 190 197 211 207 213 204 178 202 219 183 218 203 203 192 194 195 200 196 196 202 196 192 158 214 146 177
5058	8	155 122 175 284 152 190 197 211 211 213 204 180 202 219 183 218 203 207 192 197 195 236 198 196 202 196 192 158 220 148 189
5059	8	155 122 171 284 144 190 197 211 211 205 204 178 202 221 183 218 203 203 192 194 195 200 192 196 202 196 192 155 214 150 177
5059	8	155 122 185 284 144 212 197 214 211 213 204 180 202 221 183 218 203 207 192 197 195 200 198 196 202 196 192 158 214 150 189
5060	8	155 122 171 260 126 212 197 211 211 189 204 178 198 219 183 218 203 203 192 194 195 236 196 196 202 196 192 158 214 146 177
5060	8	155 122 171 284 152 212 197 214 211 213 204 180 202 219 183 218 203 203 192 197 195 236 198 196 202 200 192 158 214 150 189
5061	8	155 122 171 284 132 -9 197 211 211 213 204 178 202 221 183 218 205 203 192 194 195 202 196 196 202 200 192 158 -9 148 -9
5061	8	155 122 171 284 152 -9 197 211 211 213 204 180 206 221 183 218 213 203 192 197 195 206 198 196 202 200 192 158 -9 148 -9
5062	8	155 122 171 260 132 190 -9 211 207 215 204 178 202 217 183 186 203 203 192 194 195 200 196 196 198 196 192 152 214 142 177
5062	8	155 122 171 284 152 190 -9 211 211 225 204 180 202 221 183 218 203 207 192 197 195 202 196 196 202 196 192 152 214 148 189
5063	8	155 122 171 260 152 190 197 211 211 213 204 178 202 219 183 218 203 203 194 194 195 200 196 196 198 196 192 152 214 134 177
5063	8	155 122 171 284 162 190 197 211 211 215 204 180 202 221 183 218 203 203 194 197 195 200 196 196 202 196 192 158 214 148 189
5064	8	155 122 171 260 144 190 197 211 211 213 204 178 198 219 183 182 203 203 192 194 195 188 196 196 198 196 192 152 214 134 189
5064	8	155 122 185 284 152 190 197 211 211 215 204 180 202 221 183 218 203 207 192 197 195 190 196 196 202 196 192 152 214 148 189
5065	8	155 122 171 260 152 190 197 211 207 213 204 178 202 219 183 218 203 203 192 194 195 184 196 196 202 196 192 158 214 148 177
5065	8	155 122 171 260 160 190 197 211 211 225 204 180 202 221 183 218 203 207 192 197 195 236 196 196 202 196 192 158 214 148 189
5066	8	155 122 171 284 152 190 -9 211 207 215 204 178 202 219 183 198 203 203 192 194 195 200 196 196 202 196 192 152 214 146 189
5066	8	155 122 171 284 152 190 -9 211 211 215 204 180 202 221 183 218 203 203 192 197 195 234 198 196 202 196 192 152 214 148 189
5067	8	155 122 171 284 144 190 197 211 211 213 204 178 202 221 183 218 203 203 194 194 195 196 196 196 202 196 192 158 214 134 177
5067	8	155 122 185 284 152 190 197 211 211 215 204 180 202 221 183 218 203 203 194 197 195 198 198 196 202 196 192 158 214 148 189
5068	8	155 122 171 284 152 190 197 211 211 189 204 178 202 219 199 218 203 203 192 197 195 200 196 196 198 196 192 149 214 146 177
5068	8	155 122 171 284 152 190 197 211 211 213 204 180 202 219 199 218 203 203 192 197 195 200 196 196 202 196 192 158 214 150 177
5069	8	155 122 171 260 152 190 197 211 211 189 204 180 202 219 183 188 203 203 192 194 195 188 196 196 202 196 192 152 214 146 189
5069	8	171 122 185 284 152 190 197 211 211 215 204 180 202 221 183 218 203 203 192 197 195 200 196 196 202 196 192 152 220 148 189
5070	8	155 122 171 284 152 190 197 211 207 213 204 180 202 219 183 198 203 203 192 194 195 198 194 196 202 196 192 158 214 148 177
5070	8	155 122 185 284 162 190 197 211 211 213 204 180 202 221 183 218 203 203 192 197 195 202 198 196 206 196 192 158 214 150 189
5071	8	155 122 171 284 152 190 197 211 211 189 204 180 200 221 183 218 203 207 192 194 195 236 196 196 202 196 192 152 214 146 189
5071	8	155 122 171 284 162 190 197 211 211 213 204 180 200 221 183 218 203 207 192 194 195 236 196 196 202 196 192 152 220 148 189
5072	8	155 122 171 284 152 190 197 211 211 213 204 180 202 219 183 218 203 203 192 197 195 188 196 196 202 196 192 152 214 146 189
5072	8	169 122 185 284 162 190 197 211 211 213 204 180 202 221 189 218 203 203 192 197 195 190 198 196 202 196 198 158 214 148 189
5073	8	155 122 171 284 152 190 197 211 211 213 204 180 202 221 183 216 203 203 192 194 195 190 196 194 198 196 192 152 214 146 189
5073	8	155 122 185 284 152 190 197 211 211 213 204 180 202 221 183 218 203 203 192 197 195 204 196 196 202 196 192 152 214 148 189
5074	8	155 122 171 260 144 190 197 211 211 213 204 -9 202 219 183 188 203 203 192 194 195 188 196 196 198 196 192 152 214 146 189
5074	8	155 122 171 284 152 190 197 211 211 213 204 -9 202 221 183 218 203 203 192 197 195 198 196 196 202 196 192 152 214 146 189
5075	8	155 122 171 260 152 190 197 211 207 213 204 180 198 219 183 218 203 203 192 197 195 190 196 196 202 196 192 152 214 146 177
5075	8	155 122 171 260 152 190 197 211 211 213 204 180 202 221 183 218 203 203 192 197 195 202 196 196 202 196 192 152 214 148 189
5076	8	155 122 171 284 152 190 197 211 211 213 204 180 202 221 183 218 203 203 192 194 195 200 196 196 202 196 192 158 214 148 189
5076	8	155 122 185 284 152 190 197 211 211 215 204 180 202 221 183 240 211 203 192 197 195 200 198 196 206 196 192 158 214 148 189
5077	8	155 122 171 284 152 -9 197 211 207 215 204 180 200 219 183 222 203 203 192 194 195 190 194 196 202 196 192 161 214 148 177
5077	8	155 122 185 284 152 -9 197 211 211 219 204 180 202 221 189 222 203 203 192 197 195 236 198 196 202 196 192 164 214 150 189
5078	8	155 122 171 284 152 190 193 211 211 213 204 180 200 219 183 218 203 203 192 194 195 188 196 196 198 196 192 155 214 136 177
5078	8	155 122 185 284 162 190 197 211 211 213 204 180 200 219 189 220 203 203 192 194 195 200 196 196 202 196 192 158 220 148 189
5079	8	155 122 171 284 152 -9 193 211 211 213 204 180 200 219 183 218 203 207 192 194 195 200 196 196 202 196 192 155 214 146 177
5079	8	155 122 171 284 152 -9 197 211 211 213 204 180 200 221 183 218 211 207 192 197 195 236 198 196 202 196 192 158 214 150 189
5080	8	155 122 171 260 152 -9 193 211 207 189 204 180 202 219 183 218 203 203 192 197 195 200 196 196 202 196 192 158 214 146 189
5080	8	155 122 171 284 152 -9 197 211 207 213 204 180 202 221 183 218 203 207 192 197 195 200 196 196 202 196 200 158 220 146 189
5081	8	155 122 171 260 152 -9 197 211 211 213 204 180 200 221 183 218 203 203 192 197 195 200 196 196 198 196 192 152 214 148 177
5081	8	155 122 171 284 162 -9 197 211 211 213 204 180 200 221 183 218 203 203 192 197 199 200 196 196 202 196 192 152 214 150 189
5082	8	155 122 171 284 152 190 197 211 211 213 204 180 -9 219 183 218 203 203 192 194 195 200 192 196 198 196 192 152 214 134 189
5082	8	155 122 171 284 152 190 197 211 211 213 204 180 -9 219 183 222 203 207 192 197 195 226 196 196 202 196 192 152 220 150 189
5083	8	155 122 171 284 152 -9 197 211 211 213 204 180 202 219 183 198 203 203 192 194 195 200 196 196 202 196 192 152 -9 146 177
5083	8	155 122 181 284 152 -9 197 211 211 213 204 180 202 221 183 218 203 203 192 197 195 236 196 196 202 196 198 158 -9 146 189
5084	8	155 122 171 260 152 190 197 211 211 213 204 180 200 219 183 218 203 203 192 194 195 200 196 196 202 196 192 158 214 146 177
5084	8	155 122 171 284 152 210 197 211 211 213 204 180 200 221 183 218 203 203 192 197 195 200 198 196 202 196 192 158 214 146 189
5085	8	155 122 171 280 152 190 197 211 211 213 204 180 200 217 183 218 203 203 192 194 195 -9 196 196 202 196 192 152 214 148 177
5085	8	155 122 171 284 152 190 197 214 211 213 204 180 200 221 183 218 203 203 192 197 195 -9 196 196 202 196 192 158 214 148 189
5086	8	155 122 171 260 152 190 197 211 207 213 204 180 198 217 183 -9 203 203 192 197 195 200 192 196 198 196 192 158 214 146 189
5086	8	155 122 171 284 174 190 197 214 211 213 204 180 198 221 183 -9 203 207 192 197 195 200 198 196 198 196 192 158 214 148 189
5087	8	155 122 171 260 152 190 197 211 211 213 204 180 200 219 183 218 203 203 192 194 195 200 196 196 202 196 182 152 214 146 189
5087	8	155 122 171 284 162 190 197 211 211 213 204 180 202 221 183 218 211 207 192 197 195 200 196 196 202 196 192 152 220 146 189
5088	8	155 122 171 260 152 190 197 211 211 205 204 180 200 219 183 218 203 203 194 194 195 200 196 196 202 196 192 152 214 146 177
5088	8	155 122 185 284 162 190 197 211 211 213 204 180 200 221 183 218 203 203 194 194 195 200 198 196 202 196 192 152 214 146 189
5089	8	155 122 171 260 152 190 197 211 207 205 204 180 200 219 183 218 203 203 192 197 195 200 196 196 198 196 184 152 214 146 177
5089	8	155 122 185 284 152 190 197 211 211 213 204 180 202 219 183 218 203 205 192 197 195 200 196 196 202 196 192 152 214 148 189
5090	8	155 122 171 260 152 190 197 211 207 189 204 180 200 219 183 218 203 203 192 197 195 200 196 196 202 196 192 152 214 146 189
5090	8	155 122 185 260 152 190 197 211 211 213 204 180 202 221 189 218 203 207 192 197 195 200 196 196 202 196 192 158 220 150 189
5091	8	155 122 171 260 132 190 197 211 207 213 204 180 198 219 183 218 203 203 192 194 195 200 196 196 198 196 184 158 214 134 189
5091	8	155 122 171 284 152 190 197 211 211 215 204 180 198 221 183 218 203 203 192 194 195 200 196 196 202 196 192 158 214 146 189
5092	8	155 122 171 260 132 -9 197 211 211 215 204 180 198 219 183 218 203 203 192 194 195 200 196 196 202 196 192 152 214 148 177
5092	8	155 122 171 284 152 -9 197 211 211 225 204 180 198 221 183 218 211 207 192 197 195 200 196 196 202 196 192 152 214 150 189
5093	8	155 122 171 260 152 190 197 211 211 213 204 180 202 219 183 198 203 203 192 197 195 200 196 196 198 196 192 152 214 144 177
5093	8	155 122 171 284 172 190 197 214 211 213 204 180 202 221 183 218 203 203 192 197 195 200 196 196 202 196 192 152 220 146 189
5094	8	155 122 171 284 140 190 197 211 207 213 204 180 198 221 183 218 203 203 192 194 195 236 196 196 202 196 192 152 220 136 177
5094	8	155 122 171 284 152 190 197 211 211 215 204 180 198 221 183 218 203 203 192 194 195 236 198 196 202 196 192 152 220 150 189
5095	8	155 122 171 260 152 190 197 211 211 213 204 180 202 219 183 218 203 203 192 194 195 200 196 196 202 196 184 152 214 146 177
5095	8	155 122 185 284 152 190 197 211 211 340 204 180 202 221 183 218 203 207 192 197 195 200 198 196 202 196 192 158 214 148 189
5096	8	155 122 171 280 152 190 -9 211 207 189 204 180 202 219 183 218 203 203 192 194 195 200 198 196 202 196 192 158 214 142 189
5096	8	155 122 171 284 178 190 -9 211 211 213 204 180 202 221 183 218 203 203 198 197 195 200 198 196 202 196 192 158 214 148 189
5097	8	155 122 171 284 152 -9 197 211 211 213 204 180 196 221 183 218 203 203 194 194 195 -9 196 196 198 196 192 155 214 146 189
5097	8	155 122 185 284 176 -9 197 211 211 213 204 180 198 221 183 218 203 203 194 197 195 -9 198 196 202 196 192 155 214 162 189
5098	8	155 122 171 280 144 190 197 211 211 213 204 180 198 219 183 218 203 203 192 194 195 200 192 196 202 196 192 158 214 146 177
5098	8	155 122 171 284 152 190 197 211 211 213 204 180 202 221 183 218 203 207 192 197 195 200 196 196 202 196 192 158 214 148 177
5099	8	155 122 171 260 132 190 197 211 211 213 204 180 200 219 183 218 203 203 192 194 195 -9 196 196 202 196 192 152 214 148 177
5099	8	155 122 171 284 152 190 197 211 211 213 204 180 200 221 183 218 211 203 192 194 195 -9 196 196 202 196 192 158 214 150 177
13200	9	155 122 171 260 152 -9 195 211 211 189 196 180 204 219 183 198 203 203 192 197 195 200 196 196 202 196 192 152 205 146 189
13200	9	155 122 171 260 152 -9 197 211 211 215 196 180 204 219 197 198 211 207 192 197 195 200 198 196 202 196 192 158 220 150 189
13201	9	155 122 171 260 152 250 197 211 211 189 196 180 202 219 183 198 211 203 192 197 195 200 196 196 202 196 192 158 214 164 189
13201	9	155 122 171 260 152 250 197 211 211 215 196 180 204 219 197 198 211 203 192 197 203 200 196 196 202 196 192 158 220 164 189
13202	9	155 122 171 260 152 248 197 211 211 213 196 180 204 219 183 198 203 203 192 197 195 200 196 196 202 196 192 152 214 164 189
13202	9	155 122 171 284 152 248 197 211 211 213 196 180 204 221 197 198 211 203 192 197 195 200 198 196 202 196 192 158 220 164 189
13203	9	155 122 171 260 152 248 197 211 211 213 196 180 204 219 183 198 203 203 192 197 195 200 196 196 202 196 192 158 214 146 189
13203	9	155 122 171 260 152 248 197 211 211 215 196 180 204 219 197 198 211 207 192 197 195 200 196 196 202 196 192 158 220 164 189
13204	9	155 122 171 260 152 -9 197 211 211 213 196 180 204 187 183 198 203 203 192 197 195 200 196 196 202 196 192 158 220 150 189
13204	9	155 122 171 260 152 -9 197 211 211 213 196 180 204 219 197 198 211 203 192 197 195 200 198 196 202 196 192 158 220 164 189
13205	9	155 122 171 260 144 -9 197 211 211 213 196 180 204 195 183 198 211 203 192 197 195 200 196 196 202 196 192 158 220 164 189
13205	9	155 122 171 260 152 -9 197 211 211 217 196 180 204 219 183 198 211 207 192 197 195 200 196 196 202 196 192 158 220 164 189
13206	9	155 122 171 260 152 250 197 211 211 215 196 180 204 219 183 198 211 207 192 197 195 200 196 196 202 196 192 158 220 150 189
13206	9	155 122 171 260 152 250 197 211 211 215 196 180 204 219 197 198 211 207 192 197 195 200 198 196 202 196 192 158 220 166 189
13207	9	155 122 171 260 152 250 197 211 211 189 196 180 204 219 183 198 211 203 192 197 195 200 196 196 202 196 192 158 214 164 189
13207	9	155 122 171 260 152 250 197 211 211 215 196 180 204 219 183 198 211 203 192 197 195 200 196 196 202 196 192 158 220 164 189
13208	9	155 122 171 260 152 -9 197 211 211 189 196 180 204 219 183 198 211 203 192 197 195 200 196 196 202 196 192 158 220 164 189
13208	9	155 122 171 260 152 -9 197 211 211 215 196 180 204 221 183 198 211 207 192 197 195 200 198 196 202 196 192 158 220 164 189
13209	9	155 122 171 260 152 248 197 211 207 213 196 180 204 219 183 198 211 203 192 197 195 200 196 196 202 196 192 158 220 164 189
13209	9	155 122 171 260 152 248 197 211 211 213 196 180 204 219 197 198 211 207 192 197 195 202 198 196 202 196 192 158 220 182 189
13210	9	155 122 171 260 152 248 197 211 211 189 196 180 204 219 183 198 211 203 192 197 195 200 196 196 202 196 192 158 214 164 189
13210	9	155 122 185 260 152 248 197 211 211 213 196 180 204 219 197 198 211 203 192 197 195 200 196 196 202 196 192 158 220 166 189
13211	9	155 122 185 260 152 -9 197 211 211 189 196 180 204 195 183 198 211 203 192 197 195 200 196 196 202 196 192 152 214 146 189
13211	9	155 122 185 260 152 -9 197 211 211 213 196 180 204 219 197 198 211 207 192 197 201 200 196 196 202 196 192 158 220 164 189
13212	9	155 122 171 284 152 -9 197 211 211 215 196 180 204 219 183 198 211 203 192 197 195 200 198 196 202 196 192 158 220 146 189
13212	9	155 122 185 284 152 -9 197 211 211 215 196 180 204 219 197 198 211 203 192 197 195 200 198 196 202 196 192 158 220 164 192
13213	9	155 122 171 260 152 -9 197 211 211 189 196 180 204 219 183 198 203 203 192 197 195 200 198 196 202 196 192 146 220 146 189
13213	9	155 122 185 260 152 -9 197 211 211 213 196 180 204 219 197 198 211 203 192 197 195 200 198 196 202 196 192 152 220 164 189
13214	9	155 122 171 260 152 -9 197 211 211 215 196 180 204 195 183 198 211 203 192 197 195 202 196 196 202 196 192 158 220 164 189
13214	9	155 122 171 260 152 -9 197 211 211 215 196 180 204 219 197 198 211 207 192 197 195 202 198 196 202 196 192 158 220 164 189
13215	9	155 120 171 260 152 250 197 211 211 189 196 180 204 219 183 198 211 203 192 197 195 200 196 196 202 196 192 158 220 -9 189
13215	9	155 122 185 260 152 250 197 211 211 213 196 180 204 219 197 198 211 203 192 197 195 200 198 196 202 196 192 158 220 -9 189
13216	9	155 120 171 260 152 210 197 211 211 213 196 180 204 219 183 198 203 203 192 197 195 200 196 196 202 196 192 152 214 146 189
13216	9	155 122 185 260 152 210 197 211 211 215 196 180 204 219 197 198 211 207 192 197 195 200 198 196 202 196 192 158 220 164 189
13217	9	155 122 171 260 152 -9 197 211 211 213 196 180 204 219 183 198 211 203 192 197 195 200 196 196 202 196 192 158 220 150 189
13217	9	155 132 185 260 152 -9 197 211 211 217 196 180 204 219 183 198 211 207 192 197 195 200 198 196 202 196 192 158 220 182 189
13218	9	155 122 171 260 152 248 197 211 211 189 196 180 204 195 183 198 203 203 192 197 195 200 196 196 202 196 192 158 220 164 189
13218	9	155 122 171 260 152 248 197 211 211 213 196 180 204 219 183 198 211 203 192 197 203 202 196 196 202 196 192 158 220 186 189
13219	9	155 122 171 260 152 -9 197 211 207 215 196 180 202 219 183 198 203 203 192 197 195 200 196 196 202 196 192 158 220 164 189
13219	9	155 122 185 260 152 -9 197 211 211 215 196 180 204 219 183 198 211 203 192 197 195 200 196 196 202 196 192 158 220 164 189
13220	9	155 122 171 260 152 248 197 211 211 213 196 180 204 219 183 198 203 203 192 197 195 200 196 196 202 196 192 158 220 182 189
13220	9	155 122 171 260 152 248 197 211 211 213 196 180 204 221 183 198 211 203 192 197 195 200 198 196 202 196 192 158 220 190 189
13221	9	155 122 171 260 146 248 197 211 211 215 196 180 204 195 183 198 203 203 192 197 195 200 194 196 202 196 192 152 214 164 189
13221	9	155 122 185 284 152 248 197 211 211 215 196 180 204 219 197 198 211 203 192 197 195 200 196 196 202 196 192 158 220 164 192
13222	9	155 122 171 260 152 248 197 211 211 213 196 180 204 219 183 198 203 203 192 197 195 200 196 196 202 196 192 158 220 164 189
13222	9	155 122 185 260 152 248 197 211 211 213 196 180 204 219 197 198 211 203 192 197 195 200 196 196 202 196 192 158 220 164 189
13223	9	155 122 171 260 152 -9 197 211 207 213 196 180 204 195 183 198 211 203 192 197 195 200 196 196 202 196 192 158 220 164 189
13223	9	155 122 185 260 152 -9 197 211 211 213 196 180 204 219 197 198 211 203 192 197 195 200 196 196 202 196 192 158 220 182 189
13224	9	155 122 171 260 152 248 197 211 211 189 196 180 202 219 183 198 211 203 192 197 195 200 196 196 202 196 192 158 214 164 189
13224	9	155 122 185 260 152 248 197 211 211 213 196 180 204 219 183 198 211 203 192 197 195 200 196 196 202 196 192 158 220 166 189
13250	9	155 122 171 260 152 210 197 211 211 213 196 180 204 219 183 198 211 203 192 197 195 200 196 196 202 196 192 158 220 148 189
13250	9	155 122 171 260 152 210 197 211 211 215 196 180 204 221 183 198 211 203 192 197 195 200 196 196 202 196 192 158 220 164 189
13251	9	155 122 171 260 152 210 197 211 211 213 196 180 204 219 183 198 211 203 192 197 195 200 196 196 202 196 192 152 220 152 189
13251	9	155 122 171 260 152 210 197 211 211 215 196 180 204 219 183 198 211 203 192 197 195 200 196 196 202 196 192 158 220 170 189
13252	9	155 122 171 260 152 -9 197 211 211 213 196 180 204 219 183 198 211 203 192 197 195 200 196 196 202 196 192 152 214 148 189
13252	9	155 122 171 260 152 -9 197 211 211 215 196 180 204 219 183 198 211 207 192 197 195 200 196 196 202 196 192 158 220 164 189
13253	9	155 122 169 260 152 248 197 211 207 213 196 180 204 219 -9 198 211 203 192 197 195 200 196 196 202 196 192 158 214 146 189
13253	9	155 122 185 260 152 248 219 211 211 221 196 180 204 219 -9 218 211 203 194 197 201 200 196 196 202 196 192 158 220 164 195
13254	9	155 122 171 260 152 250 197 211 211 213 196 180 198 195 183 198 211 203 192 197 195 -9 196 196 202 196 192 158 205 142 189
13254	9	155 122 185 260 152 250 197 211 211 215 196 180 204 219 197 198 211 203 192 197 203 -9 196 196 202 196 192 158 214 164 189
13255	9	155 122 171 260 152 -9 197 211 211 189 196 180 204 195 183 198 211 203 192 197 195 200 196 196 202 196 192 158 214 164 189
13255	9	155 122 171 260 152 -9 197 211 211 215 196 180 204 221 197 198 211 203 192 197 195 200 196 196 202 196 192 158 214 164 189
13256	9	155 122 171 260 152 248 197 211 211 189 196 180 204 219 183 198 211 203 192 197 195 200 194 196 202 196 192 158 214 164 189
13256	9	155 122 171 260 152 248 197 211 211 213 196 180 204 219 197 198 211 203 192 197 195 200 196 196 202 196 192 158 220 168 192
13257	9	155 122 171 260 146 -9 197 -9 -9 215 196 180 204 -9 183 198 203 203 192 197 195 200 196 196 202 196 192 152 220 146 189
13257	9	155 122 185 260 152 -9 197 -9 -9 215 196 180 204 -9 183 198 211 203 192 197 195 200 196 196 202 196 192 152 220 168 189
13258	9	155 122 171 260 152 -9 197 -9 -9 189 196 180 204 -9 183 198 203 207 192 197 195 200 196 196 202 196 192 158 214 164 189
13258	9	155 122 171 284 152 -9 197 -9 -9 189 196 180 204 -9 197 198 211 207 192 197 203 200 196 196 202 196 192 158 220 180 189
13259	9	155 122 171 260 152 -9 197 -9 -9 215 196 180 204 -9 183 198 211 203 192 197 195 200 196 196 202 196 192 158 214 146 189
13259	9	155 122 171 284 152 -9 197 -9 -9 215 196 180 204 -9 183 198 211 203 192 197 203 200 196 196 202 196 192 158 220 146 189
13260	9	155 122 185 260 146 -9 197 -9 -9 215 196 180 204 -9 183 198 211 203 192 197 195 200 198 196 202 196 192 152 220 146 189
13260	9	155 122 185 260 152 -9 197 -9 -9 217 196 180 204 -9 197 198 211 207 192 197 203 200 198 196 202 196 192 152 220 146 189
13261	9	155 122 171 260 152 -9 197 -9 -9 189 196 180 204 -9 183 198 211 203 192 197 195 200 196 196 202 196 192 155 220 164 189
13261	9	155 122 185 260 152 -9 197 -9 -9 189 196 180 204 -9 183 198 211 203 192 197 201 200 198 196 202 196 192 155 220 164 189
13262	9	155 122 185 260 152 -9 197 -9 -9 213 196 180 204 -9 183 198 203 203 192 197 195 210 196 196 202 196 192 158 214 164 189
13262	9	155 122 185 260 152 -9 197 -9 -9 215 196 180 204 -9 183 218 211 203 192 197 203 210 196 196 210 196 192 158 220 164 189
13263	9	155 122 171 260 152 -9 197 -9 -9 213 196 180 196 -9 183 198 211 203 192 197 195 -9 196 196 202 196 192 152 220 152 189
13263	9	155 122 171 260 152 -9 197 -9 -9 215 196 180 196 -9 197 198 211 203 192 197 201 -9 196 196 206 196 192 158 220 170 189
13264	9	155 122 171 260 152 -9 197 -9 -9 189 196 180 204 -9 183 198 211 203 192 197 195 200 196 196 202 196 192 158 220 162 189
13264	9	155 122 185 260 152 -9 197 -9 -9 213 196 180 204 -9 197 198 211 203 192 197 203 200 196 196 242 196 192 158 220 164 189
13265	9	155 122 171 260 146 -9 197 -9 -9 213 196 180 204 -9 183 198 211 203 192 197 195 200 196 196 202 194 192 158 214 146 189
13265	9	155 122 185 260 152 -9 197 -9 -9 215 196 180 204 -9 197 198 211 207 192 197 195 200 196 196 202 196 192 158 220 148 189
13266	9	155 122 171 260 146 -9 197 -9 -9 213 196 180 204 -9 183 198 211 203 192 197 195 200 196 196 202 196 192 158 214 152 189
13266	9	155 122 185 260 152 -9 197 -9 -9 215 196 180 204 -9 197 202 211 203 192 197 201 200 198 196 202 196 192 158 220 164 189
13267	9	155 122 171 260 152 -9 197 -9 -9 213 196 180 204 -9 -9 198 203 203 192 197 195 200 196 196 202 196 192 158 220 164 189
13267	9	155 122 171 260 152 -9 197 -9 -9 215 196 180 204 -9 -9 198 211 207 192 197 195 200 196 196 202 196 192 158 220 168 189
13268	9	155 122 171 260 152 -9 197 -9 -9 215 196 180 204 -9 183 198 211 203 192 197 195 200 196 196 202 196 192 158 214 150 189
13268	9	155 122 171 260 152 -9 197 -9 -9 215 196 180 204 -9 197 198 211 203 192 197 195 200 198 196 202 196 192 158 220 166 189
13269	9	155 122 171 260 146 -9 197 -9 -9 215 196 180 204 -9 183 198 211 203 192 197 195 200 196 196 202 196 192 158 220 164 189
13269	9	155 122 185 260 152 -9 197 -9 -9 215 196 180 204 -9 197 198 211 207 192 197 203 200 198 196 202 196 192 158 220 180 189
13270	9	155 122 171 260 152 -9 197 -9 -9 213 196 180 204 -9 183 198 211 203 192 197 195 200 196 196 202 196 192 146 220 146 189
13270	9	155 122 171 260 152 -9 197 -9 -9 213 196 180 204 -9 197 198 211 203 192 197 201 200 198 196 206 196 192 158 220 164 189
13271	9	155 122 171 260 152 -9 197 -9 -9 213 196 180 204 -9 183 198 211 203 192 197 195 200 196 196 202 196 192 152 220 164 189
13271	9	155 122 171 260 152 -9 197 -9 -9 215 196 180 204 -9 197 198 211 203 192 197 203 200 198 196 202 196 192 158 220 164 189
13272	9	155 122 171 260 152 -9 197 -9 -9 189 196 180 204 -9 183 198 211 203 192 197 195 200 194 196 202 196 192 158 220 166 189
13272	9	155 122 171 260 152 -9 197 -9 -9 215 196 180 204 -9 197 198 211 207 192 197 203 200 196 196 202 196 192 158 220 182 189
5302	10	155 122 171 260 152 -9 197 211 211 254 196 180 204 195 -9 198 203 203 192 200 -9 200 196 196 202 196 192 -9 220 148 189
5302	10	155 122 185 260 170 -9 197 211 211 254 196 180 204 219 -9 218 203 203 192 200 -9 200 198 196 202 196 192 -9 220 164 189
5303	10	155 122 185 260 152 -9 197 211 211 213 196 180 204 219 -9 198 203 203 192 197 195 200 196 196 202 196 192 158 220 164 189
5303	10	155 122 185 260 152 -9 197 211 211 213 196 180 204 219 -9 198 203 203 192 197 195 200 196 196 202 200 192 158 220 164 189
5308	10	151 122 171 260 152 -9 197 211 207 189 196 180 -9 219 -9 198 211 203 192 197 199 200 196 196 194 196 192 152 220 164 189
5308	10	155 122 171 260 152 -9 197 211 207 213 196 180 -9 219 -9 198 211 203 192 197 199 200 196 196 194 196 192 158 220 164 189
5311	10	155 122 171 260 152 -9 197 211 211 215 196 180 204 195 -9 198 211 203 192 197 195 200 198 196 202 196 192 158 220 164 177
5311	10	155 122 185 260 152 -9 197 211 211 215 196 180 204 195 -9 198 211 203 192 197 195 200 198 196 202 196 192 158 220 164 189
5313	10	155 122 171 260 152 -9 197 211 207 189 196 180 204 195 -9 198 211 203 192 197 201 200 196 196 202 196 192 158 214 146 189
5313	10	155 122 171 260 152 -9 197 211 211 215 196 180 204 195 -9 198 211 203 192 197 201 200 196 196 202 196 192 158 220 164 189
5316	10	155 122 171 260 152 -9 197 211 211 189 196 180 204 219 -9 198 203 203 192 197 195 200 196 196 202 196 192 158 220 146 189
5316	10	155 122 185 260 152 -9 197 211 211 215 196 180 204 219 -9 198 203 203 192 197 195 200 196 196 202 196 192 158 220 152 189
5318	10	155 122 171 260 152 -9 -9 -9 211 213 196 180 204 219 -9 198 203 203 192 197 203 200 196 196 202 196 -9 -9 214 -9 189
5318	10	155 122 183 260 152 -9 -9 -9 211 215 196 180 204 219 -9 198 203 203 192 197 203 226 196 196 202 196 -9 -9 220 -9 189
5319	10	155 122 171 260 152 -9 197 211 211 213 196 180 204 219 -9 198 203 201 198 197 201 -9 196 196 202 200 192 -9 220 164 189
5319	10	155 122 171 260 152 -9 197 211 211 215 196 180 204 219 -9 198 203 203 198 200 201 -9 196 196 202 200 192 -9 220 164 189
5321	10	155 122 171 260 152 -9 197 211 211 215 196 180 204 219 -9 198 211 203 192 197 195 200 196 196 202 196 192 158 214 164 189
5321	10	155 122 171 260 152 -9 197 211 211 215 196 180 204 219 -9 198 211 207 192 197 203 200 196 196 202 196 192 158 220 166 189
5322	10	155 110 171 260 152 -9 197 211 213 213 196 180 204 -9 -9 198 -9 203 192 197 203 200 196 196 -9 196 192 158 205 -9 189
5322	10	155 122 185 260 178 -9 197 211 213 213 196 180 204 -9 -9 198 -9 203 194 197 203 200 196 196 -9 196 192 158 220 -9 189
5324	10	155 122 171 260 152 -9 197 211 207 213 196 180 204 195 -9 198 211 203 192 197 195 200 196 196 202 196 192 158 220 164 189
5324	10	155 122 171 260 152 -9 197 211 211 215 196 180 204 195 -9 198 211 203 192 197 203 200 196 196 202 196 192 158 220 164 189
5325	10	155 122 171 260 146 -9 197 211 211 189 196 180 204 195 -9 198 211 203 192 197 201 200 196 196 202 196 192 158 220 146 189
5325	10	155 122 171 260 152 -9 197 211 211 215 196 180 204 221 -9 198 211 207 192 197 201 200 196 196 202 196 192 158 220 168 189
5326	10	155 122 171 260 152 -9 197 211 207 213 196 180 204 195 -9 198 203 203 192 197 195 200 196 196 202 196 192 158 220 146 177
5326	10	155 122 171 260 152 -9 197 211 211 215 196 180 204 219 -9 198 211 203 192 197 195 200 196 196 202 196 192 158 220 164 189
5327	10	155 122 169 260 152 -9 197 211 211 213 196 180 204 195 -9 198 211 203 192 197 195 200 198 196 202 196 192 -9 220 150 189
5327	10	155 122 185 260 152 -9 197 211 211 215 196 180 204 219 -9 198 211 203 192 197 203 200 198 196 202 196 192 -9 220 164 189
5329	10	155 122 171 260 152 -9 197 211 207 213 196 180 204 195 -9 198 -9 207 192 197 195 200 198 196 202 196 -9 158 220 146 189
5329	10	155 122 171 260 152 -9 197 211 207 215 196 180 204 219 -9 198 -9 207 192 197 195 236 198 196 202 196 -9 158 220 164 192
5333	10	155 098 185 260 152 -9 197 211 207 215 196 180 204 195 -9 198 -9 207 192 197 203 200 196 196 202 196 192 152 214 148 189
5333	10	155 122 185 260 152 -9 197 211 211 215 196 180 204 195 -9 198 -9 207 192 197 203 200 196 196 202 196 192 152 220 148 189
5334	10	155 122 171 260 152 -9 197 -9 -9 213 196 180 204 -9 -9 198 211 203 192 197 201 200 196 196 202 196 192 -9 220 138 189
5334	10	155 122 171 260 152 -9 197 -9 -9 213 196 180 204 -9 -9 218 211 207 192 197 201 200 196 196 202 196 192 -9 220 138 189
5336	10	155 108 171 260 152 -9 197 -9 -9 235 196 180 204 -9 -9 198 211 203 192 197 201 200 196 196 202 196 192 158 220 146 177
5336	10	155 122 185 260 152 -9 197 -9 -9 237 196 180 204 -9 -9 198 211 203 192 197 201 200 198 196 202 196 192 158 220 146 189
5339	10	155 112 171 260 146 -9 197 -9 -9 215 196 180 204 -9 -9 196 203 203 192 197 203 200 196 196 202 196 192 158 220 164 189
5339	10	155 122 185 260 152 -9 197 -9 -9 217 196 180 204 -9 -9 196 211 203 192 197 203 200 196 196 202 196 192 158 220 164 189
5340	10	155 122 171 260 152 -9 197 -9 -9 189 196 180 204 -9 183 184 211 207 192 197 201 200 196 196 206 196 192 146 220 164 189
5340	10	155 122 171 260 152 -9 197 -9 -9 213 196 180 204 -9 183 198 211 207 192 197 201 200 198 196 206 196 192 146 220 180 189
5341	10	155 122 171 260 146 -9 197 -9 -9 213 196 178 204 -9 -9 198 211 203 192 197 203 200 196 196 202 196 192 158 220 146 189
5341	10	155 122 185 260 146 -9 197 -9 -9 215 196 180 204 -9 -9 198 211 203 192 197 203 200 198 196 202 196 192 158 220 182 189
5342	10	155 122 171 260 152 -9 197 -9 -9 213 196 180 202 -9 -9 182 203 207 192 197 201 200 196 196 202 196 192 158 220 150 189
5342	10	155 122 185 260 152 -9 197 -9 -9 213 196 180 204 -9 -9 198 211 207 192 197 201 200 198 196 202 196 192 158 220 164 189
5343	10	155 122 171 260 152 -9 197 -9 -9 213 204 180 204 -9 -9 198 211 203 192 197 201 200 196 194 202 196 192 158 220 146 189
5343	10	155 122 171 260 152 -9 197 -9 -9 213 204 180 204 -9 -9 218 211 207 192 197 201 200 196 196 202 196 192 158 220 150 189
5344	10	155 122 185 260 152 -9 197 -9 -9 215 196 180 202 -9 -9 198 211 203 192 197 203 200 194 196 202 196 192 152 220 164 189
5344	10	155 122 185 260 152 -9 197 -9 -9 215 196 180 202 -9 -9 198 211 203 192 197 203 200 196 196 202 196 192 158 220 164 189
13000	11	167 120 179 280 152 208 197 205 211 191 204 178 200 217 189 182 205 207 196 162 195 200 198 -9 206 196 194 158 214 142 177
13000	11	173 124 179 280 168 228 207 208 211 219 204 180 202 217 189 186 205 207 196 162 195 200 198 -9 210 196 200 158 226 146 177
13001	11	167 120 179 280 168 204 193 205 211 211 204 178 200 217 187 182 205 207 196 162 195 198 196 -9 206 196 200 158 229 128 162
13001	11	167 120 179 280 168 226 207 205 211 229 204 180 202 217 189 186 211 207 196 194 195 198 196 -9 210 196 200 158 229 142 177
13002	11	167 102 179 280 168 220 193 205 211 217 204 178 200 217 185 186 205 205 196 162 195 198 198 -9 206 196 184 158 214 142 177
13002	11	173 120 179 280 168 224 193 205 211 235 204 180 202 217 185 186 205 205 196 162 195 198 200 -9 206 196 200 164 214 146 177
13003	11	167 120 179 280 168 204 193 205 211 213 204 178 200 217 189 186 205 207 196 162 195 188 196 -9 206 196 194 158 214 144 177
13003	11	173 124 181 280 168 204 193 205 211 258 204 180 202 221 191 186 205 207 196 162 195 226 198 -9 210 196 200 158 229 164 177
13004	11	167 102 179 280 140 216 193 205 211 205 204 178 202 217 189 180 205 207 192 162 195 236 196 -9 206 196 184 158 214 144 177
13004	11	173 120 179 280 168 216 207 205 211 207 204 178 202 217 193 186 205 207 196 194 195 236 196 -9 206 196 200 158 226 146 177
13005	11	167 120 179 280 168 216 193 205 211 217 204 178 202 217 189 186 205 207 196 194 195 210 196 -9 206 196 200 158 214 142 162
13005	11	167 120 181 280 168 216 193 205 211 233 204 180 202 221 189 186 205 207 196 194 195 218 196 -9 210 196 200 158 229 150 162
13006	11	167 122 179 280 152 216 193 205 211 191 204 178 202 217 191 182 205 207 196 162 195 206 196 -9 206 196 194 158 214 144 162
13006	11	173 126 183 280 152 222 193 205 211 215 204 178 202 221 191 186 205 207 196 194 195 236 196 -9 210 196 194 158 232 146 177
13007	11	167 102 179 280 152 216 193 205 211 211 204 178 202 217 187 186 203 207 196 162 195 236 196 -9 206 196 194 158 214 146 162
13007	11	167 124 179 280 168 216 193 205 211 229 204 180 202 217 191 186 205 207 196 194 195 236 196 -9 206 196 200 158 214 150 177
13008	11	155 120 179 280 140 208 193 205 211 215 204 178 202 217 189 186 205 207 196 162 195 236 198 -9 206 196 194 158 214 146 177
13008	11	167 124 179 280 166 224 193 205 211 217 204 180 202 217 191 186 213 207 196 162 195 236 198 -9 206 196 200 158 229 166 177
13009	11	167 120 179 280 168 224 193 205 211 223 204 178 200 217 187 186 205 207 196 194 195 228 192 -9 206 196 194 158 214 144 177
13009	11	173 124 181 280 168 226 193 205 211 233 204 180 202 221 191 186 205 207 196 194 195 236 196 -9 206 196 200 164 229 144 177
13010	11	167 122 181 280 168 216 193 205 211 199 204 178 202 217 189 186 205 207 196 162 195 236 196 -9 206 196 194 158 226 146 177
13010	11	167 124 183 280 168 216 193 205 211 237 204 180 202 221 189 186 205 207 196 162 195 236 200 -9 206 196 200 164 226 170 177
13011	11	167 124 179 280 168 210 193 205 207 215 204 178 202 217 185 176 205 207 196 194 195 236 196 -9 206 196 194 155 214 146 177
13011	11	167 124 183 280 168 224 193 205 211 219 204 180 202 217 189 180 205 207 196 194 195 236 196 -9 210 196 194 158 229 150 177
13012	11	167 124 179 280 140 224 207 205 211 215 204 178 202 217 189 178 205 207 196 162 195 204 196 -9 206 196 194 158 214 146 177
13012	11	167 124 181 280 168 228 207 205 211 223 204 180 202 221 189 186 205 207 196 194 195 236 196 -9 206 196 194 158 226 146 177
13013	11	167 102 179 280 140 210 193 205 211 191 204 178 202 217 191 182 205 207 196 162 195 226 196 -9 206 196 194 158 226 144 177
13013	11	173 126 179 280 168 224 193 205 211 205 204 180 202 217 191 186 205 207 196 194 195 236 196 -9 206 196 200 164 229 146 177
13014	11	167 120 181 280 140 224 193 205 207 201 204 178 200 217 189 182 205 207 196 162 195 226 198 -9 206 196 200 158 226 144 177
13014	11	173 122 181 280 168 228 193 205 211 215 204 180 202 217 191 186 205 207 196 194 195 236 198 -9 206 196 200 164 226 146 177
13015	11	155 124 181 260 152 204 193 205 211 217 204 178 200 217 189 186 205 207 196 194 195 -9 196 -9 206 196 194 158 214 144 162
13015	11	167 124 183 280 168 204 193 205 211 235 204 178 202 217 191 186 205 207 196 194 195 -9 196 -9 222 196 194 164 229 146 177
13016	11	167 120 179 260 152 216 193 205 211 215 204 178 202 217 193 186 205 207 196 162 195 232 198 -9 210 196 186 158 229 142 162
13016	11	167 124 183 280 168 216 193 205 211 217 204 180 202 217 195 186 213 207 196 162 195 236 198 -9 210 196 200 164 229 166 177
13017	11	167 126 179 280 152 216 193 205 211 215 204 178 202 217 187 180 205 207 196 162 195 182 196 -9 206 196 194 158 214 144 162
13017	11	167 126 181 280 168 216 193 205 211 217 204 178 202 217 189 182 213 207 196 162 195 210 196 -9 206 196 200 158 229 144 177
13018	11	167 126 181 280 140 220 193 205 211 199 204 178 202 217 191 182 213 207 196 162 195 200 196 -9 206 196 200 158 214 128 162
13018	11	173 126 183 280 152 224 207 205 211 223 204 180 202 221 193 182 213 207 196 194 195 200 198 -9 210 196 200 158 214 142 177
13019	11	167 120 179 260 140 216 193 205 211 217 204 178 202 217 185 182 205 207 192 162 195 204 196 -9 206 196 200 158 226 144 162
13019	11	173 120 179 280 140 222 207 205 211 231 204 180 202 221 187 186 205 207 196 194 195 236 196 -9 206 196 200 158 226 170 177
13020	11	167 124 179 260 152 206 193 205 207 205 204 178 202 217 185 176 205 207 192 162 195 186 196 -9 206 196 194 158 214 132 162
13020	11	167 126 183 280 166 216 193 205 211 237 204 180 202 221 187 186 205 207 196 194 195 186 198 -9 206 196 200 164 229 144 177
13021	11	167 120 179 280 140 206 193 205 211 217 204 178 202 217 189 182 205 207 196 162 195 236 196 -9 206 196 200 161 226 132 162
13021	11	173 120 183 280 152 216 193 205 211 219 204 180 202 217 191 186 205 207 196 194 195 236 196 -9 210 196 200 164 226 144 177
13022	11	167 124 181 276 152 206 193 205 211 215 204 178 202 217 187 186 205 207 196 162 195 200 196 -9 206 196 184 158 226 142 177
13022	11	167 124 181 280 152 216 193 205 211 272 204 180 202 221 193 186 205 207 196 162 195 200 196 -9 210 196 194 158 226 146 177
13023	11	173 110 179 260 152 216 193 205 211 213 204 178 202 217 189 186 205 203 196 194 195 198 194 186 206 196 184 161 214 142 162
13023	11	173 124 183 280 168 216 207 205 211 239 204 180 202 221 193 186 205 207 196 194 195 198 198 196 206 196 194 164 229 144 177
13024	11	167 120 179 280 140 204 193 205 211 215 204 178 202 217 191 186 205 203 196 162 195 222 194 196 206 196 200 158 214 144 177
13024	11	167 120 179 280 168 204 207 205 211 225 204 180 202 221 193 186 205 207 196 162 195 226 198 196 206 196 200 158 214 144 177
13025	11	155 124 181 280 152 208 193 205 211 213 204 178 202 217 187 186 205 203 196 162 195 200 190 196 206 196 194 158 229 146 177
13025	11	167 124 183 280 152 224 207 205 211 225 204 180 202 221 189 186 205 207 196 194 195 200 198 196 206 196 194 164 229 148 177
13026	11	167 102 179 280 140 222 193 205 211 229 204 178 202 217 187 182 203 203 196 162 195 206 192 196 206 196 200 158 214 142 177
13026	11	167 120 181 280 152 224 207 205 211 245 204 180 202 217 189 186 205 207 196 194 195 206 196 196 206 196 200 164 229 144 177
13027	11	167 124 179 280 152 206 193 205 211 219 204 178 202 217 187 180 205 203 196 162 195 204 192 196 206 196 194 158 226 142 162
13027	11	167 124 181 280 168 216 207 205 211 219 204 180 202 221 189 186 205 207 196 162 195 204 198 196 210 196 194 164 226 166 177
13028	11	167 120 181 280 168 216 193 205 211 237 204 178 202 221 189 182 205 203 196 162 195 236 198 196 206 196 194 158 214 132 162
13028	11	167 124 183 280 168 216 207 205 211 239 204 180 202 221 191 182 205 207 196 194 195 236 198 196 206 196 200 158 226 146 177
13029	11	167 102 181 280 140 210 193 205 211 215 204 178 200 217 189 186 205 207 196 162 195 182 196 196 206 196 184 158 214 146 162
13029	11	167 120 183 280 168 222 205 205 211 215 204 180 202 221 191 186 205 207 196 162 195 236 200 196 206 196 194 158 214 148 177
13030	11	167 102 181 260 140 206 193 205 207 221 204 178 200 217 189 180 205 203 196 162 195 -9 192 196 206 196 200 158 214 144 177
13030	11	167 120 183 280 140 220 207 205 211 223 204 180 202 221 189 186 205 207 196 194 195 -9 196 196 206 196 200 158 229 146 177
13031	11	173 124 179 280 140 206 193 205 211 199 204 178 202 217 189 182 205 207 196 162 195 -9 196 194 206 196 194 164 214 146 177
13031	11	177 126 181 280 168 214 207 205 211 225 204 180 202 221 191 186 205 207 196 162 195 -9 198 196 206 196 194 164 226 150 177
13032	11	167 120 179 280 152 206 193 205 211 199 204 178 200 217 189 182 205 207 192 162 195 236 192 196 206 196 200 158 214 142 162
13032	11	173 120 181 280 152 216 193 205 211 215 204 178 202 221 201 186 205 207 196 194 195 236 196 196 206 196 200 164 229 144 177
13033	11	167 120 183 260 152 206 193 205 211 215 204 178 202 217 189 182 205 207 192 162 195 206 198 196 206 196 194 158 214 144 177
13033	11	173 124 183 280 168 216 193 205 211 215 204 180 202 217 193 186 205 207 196 162 195 206 198 196 206 196 200 158 229 146 177
13034	11	167 124 181 280 140 208 193 205 211 213 204 178 200 217 189 182 205 207 192 162 195 -9 196 196 206 196 194 158 229 144 177
13034	11	173 124 183 280 168 222 193 205 211 217 204 178 202 217 191 182 205 207 196 162 195 -9 198 196 206 196 194 158 229 146 177
13035	11	167 124 181 280 140 222 193 205 211 215 204 178 202 217 189 182 205 207 192 162 195 206 194 194 206 196 194 158 214 144 177
13035	11	173 124 183 280 168 222 207 205 211 219 204 180 202 221 191 186 205 207 196 162 195 206 198 196 210 196 194 158 226 146 177
13036	11	167 120 179 280 152 224 193 205 211 215 204 178 200 217 189 186 205 207 196 162 195 206 192 196 206 196 194 158 214 144 162
13036	11	173 124 181 280 166 228 207 205 211 235 204 180 202 221 193 186 205 207 196 194 195 206 198 198 206 196 200 158 214 164 162
13037	11	167 124 179 280 152 206 193 205 211 215 204 178 202 217 187 180 205 207 196 162 195 236 196 196 206 196 194 158 214 144 162
13037	11	167 124 179 280 168 210 207 205 211 219 204 180 202 217 201 186 205 207 196 194 195 236 198 196 206 196 194 164 226 144 162
13038	11	167 102 179 280 168 206 193 205 207 213 204 178 200 217 185 186 205 207 192 162 195 186 196 196 206 196 184 158 214 144 177
13038	11	175 122 181 280 168 216 193 205 211 237 204 180 202 217 189 186 205 207 196 162 195 212 198 196 206 196 200 158 226 146 177
13039	11	173 102 179 280 168 204 193 205 211 239 204 178 202 217 185 186 205 207 196 162 195 206 196 196 206 196 184 158 226 132 162
13039	11	173 124 179 280 168 204 193 205 211 241 204 180 202 217 189 186 213 207 196 194 195 206 196 196 206 196 194 164 229 144 162
13040	11	167 102 181 260 152 204 193 205 211 217 204 178 200 217 185 186 203 207 196 162 195 206 192 196 206 196 200 158 214 144 162
13040	11	167 120 183 280 152 204 193 208 211 225 204 180 202 221 191 186 205 207 196 194 195 236 198 196 206 196 200 164 226 146 177
13041	11	167 110 183 280 140 216 193 205 211 205 204 178 202 217 191 186 205 207 196 162 195 186 196 194 206 196 184 158 226 146 177
13041	11	173 124 183 280 168 216 193 205 211 213 204 180 202 221 191 186 205 207 196 162 195 188 196 196 210 196 194 164 229 146 177
13042	11	167 124 179 280 152 206 193 205 211 215 204 178 202 217 187 182 205 207 196 162 195 200 196 196 206 196 194 155 214 142 177
13042	11	173 126 181 280 152 216 193 205 211 225 204 180 202 221 189 186 205 207 196 194 195 200 196 196 210 196 200 158 226 144 177
13043	11	167 124 181 280 140 224 193 205 211 215 204 178 202 217 189 182 205 207 192 162 195 184 192 194 206 196 194 158 214 144 177
13043	11	173 124 183 280 168 224 207 205 211 219 204 180 202 221 191 186 205 207 196 162 195 184 198 196 210 196 194 158 226 146 177
13044	11	167 120 179 280 152 206 193 205 211 221 204 178 200 221 187 182 205 207 196 194 195 202 196 196 206 196 194 158 214 144 177
13044	11	167 124 181 280 168 216 207 205 211 231 204 180 202 221 187 186 205 207 196 194 195 206 196 196 206 196 200 158 226 144 177
13045	11	155 122 179 280 152 222 193 205 211 217 204 178 202 217 185 180 203 207 196 162 195 200 192 196 206 196 194 158 229 144 162
13045	11	167 122 179 280 166 226 193 205 211 245 204 180 202 217 191 182 205 207 196 162 195 206 196 196 206 196 200 158 229 144 177
13046	11	167 120 183 280 168 216 193 205 211 191 204 178 200 217 187 186 205 207 196 162 195 -9 196 194 206 196 194 158 226 144 177
13046	11	167 124 183 280 168 216 207 205 211 233 204 178 200 217 189 186 213 207 196 162 195 -9 196 196 210 196 200 164 229 144 177
13047	11	167 124 181 260 152 222 193 205 211 191 204 178 200 217 185 182 205 207 196 162 195 190 198 194 206 196 194 158 214 142 177
13047	11	167 124 183 280 168 224 193 205 211 245 204 180 202 221 189 186 205 207 196 162 195 202 198 196 206 196 194 164 226 148 177
13048	11	167 102 179 280 152 216 193 205 211 199 204 178 200 217 185 180 205 207 196 162 195 188 196 196 206 196 200 158 214 144 177
13048	11	167 120 181 280 168 216 207 205 211 229 204 180 202 217 193 182 205 207 196 194 195 188 196 196 210 196 200 164 226 146 177
13049	11	167 102 171 280 140 216 193 205 211 229 204 178 200 217 185 186 205 207 196 162 195 206 192 196 206 196 184 158 214 132 162
13049	11	173 102 179 280 168 216 207 205 211 229 204 180 202 221 191 186 205 207 196 194 195 226 198 196 210 196 200 158 226 142 177
13050	11	167 120 179 260 140 204 193 205 207 205 204 178 200 217 189 182 205 207 196 162 195 204 192 196 206 196 194 158 226 142 177
13050	11	167 124 179 280 166 216 207 205 211 256 204 180 202 221 193 186 205 207 196 162 195 226 196 196 206 196 200 158 226 144 177
3275	12	167 110 179 260 140 216 193 205 207 223 204 178 202 217 189 186 205 207 196 162 195 -9 196 196 198 196 184 -9 226 146 162
3275	12	167 124 183 280 140 216 207 205 211 229 204 178 202 217 191 186 205 207 196 162 195 -9 198 196 202 196 194 -9 226 166 177
3276	12	167 110 179 260 168 216 193 205 211 227 204 178 202 217 183 186 203 207 192 162 195 -9 194 196 210 196 184 158 226 142 177
3276	12	173 124 183 280 168 224 193 205 211 262 204 178 202 217 187 186 205 207 196 162 195 -9 194 196 210 196 194 158 229 144 177
3277	12	167 120 181 260 140 216 193 205 211 191 -9 178 202 185 189 182 205 207 196 188 195 200 194 196 206 196 194 158 226 144 162
3277	12	173 126 183 280 168 216 193 205 211 215 -9 180 202 221 189 186 205 207 196 194 195 200 194 196 206 196 200 158 226 148 177
3278	12	-9 102 179 280 152 216 193 205 211 215 204 178 202 217 187 180 -9 207 196 162 195 -9 194 196 198 196 184 158 214 144 162
3278	12	-9 124 183 280 166 216 207 208 211 219 204 180 202 217 191 186 -9 207 196 162 195 -9 194 196 210 196 194 158 229 144 177
3279	12	167 102 179 280 152 190 193 205 211 215 204 178 202 217 183 186 205 207 196 162 195 188 194 194 198 196 184 158 214 144 177
3279	12	167 124 181 280 152 204 207 205 211 223 204 180 202 217 191 186 205 207 196 162 195 202 194 196 202 196 194 158 229 144 177
3280	12	167 120 179 280 152 216 193 205 211 225 204 178 202 221 191 186 205 207 196 162 195 200 194 196 198 196 198 158 229 140 177
3280	12	173 120 179 280 168 216 193 205 211 258 204 180 202 221 191 186 205 207 196 162 195 200 196 196 202 196 200 158 229 142 177
3281	12	-9 120 179 260 140 216 193 205 211 215 204 178 202 221 191 182 205 207 196 162 195 -9 194 196 206 196 194 158 205 144 177
3281	12	-9 126 181 260 168 216 207 205 211 219 204 180 202 221 191 186 209 207 196 194 195 -9 194 196 210 196 200 164 214 144 177
3282	12	167 120 179 256 152 208 193 205 211 213 204 178 202 217 191 186 205 207 196 162 195 -9 194 196 210 196 194 158 214 142 177
3282	12	167 124 181 280 168 208 207 205 211 241 204 180 202 217 191 186 211 207 196 194 195 -9 194 196 210 196 200 158 226 144 177
3283	12	167 120 179 280 140 216 193 205 207 215 204 178 202 217 189 180 205 207 196 162 195 236 194 194 202 196 194 158 214 146 162
3283	12	167 124 183 280 168 216 193 205 211 245 204 180 202 221 193 186 205 207 196 162 197 236 194 196 206 196 200 161 226 150 177
3284	12	167 102 181 280 168 -9 193 205 211 191 204 178 200 217 191 186 205 207 196 162 195 -9 192 196 206 196 184 164 226 142 177
3284	12	173 102 181 280 168 -9 193 205 211 215 204 178 202 217 191 186 205 207 196 194 195 -9 192 196 206 196 184 164 226 144 177
3285	12	167 120 179 280 150 204 193 205 211 225 204 178 202 217 189 182 203 207 196 162 195 202 194 196 202 196 198 158 214 142 177
3285	12	173 126 179 280 168 204 207 205 211 225 204 180 202 217 191 182 211 207 196 194 195 202 194 196 202 196 200 158 214 142 177
3286	12	163 120 179 280 152 220 207 205 211 201 204 178 202 217 191 182 205 207 196 162 195 -9 194 196 206 196 200 155 214 144 177
3286	12	167 120 183 280 168 222 207 205 211 241 204 180 202 217 193 186 205 207 196 162 195 -9 194 196 206 196 200 155 214 144 177
3287	12	167 124 179 260 152 222 193 205 211 233 204 178 200 217 189 182 205 -9 196 162 195 -9 196 196 206 196 194 158 214 144 162
3287	12	167 124 181 280 188 222 207 205 211 282 204 180 202 217 193 182 205 -9 196 194 195 -9 196 196 206 196 194 158 214 144 177
3288	12	167 120 179 280 168 216 193 205 207 191 202 178 200 217 191 182 -9 207 196 162 195 -9 198 194 206 196 200 158 214 128 162
3288	12	173 120 181 280 168 216 193 208 211 209 204 180 202 221 191 182 -9 207 196 162 195 -9 198 196 210 196 200 164 214 164 177
3289	12	-9 120 179 260 140 204 193 205 207 191 200 178 202 219 191 182 205 207 196 162 195 -9 194 196 202 196 200 158 214 144 162
3289	12	-9 120 181 280 166 214 193 205 211 191 202 180 202 221 191 186 205 207 196 194 197 -9 194 196 210 196 200 158 229 144 177
3290	12	167 124 183 280 168 214 193 205 211 -9 204 178 202 187 187 182 201 207 196 194 195 -9 194 196 202 196 194 155 214 142 162
3290	12	173 124 183 280 168 216 207 205 211 -9 204 178 202 217 189 186 205 207 196 194 197 -9 194 196 206 196 200 158 229 154 177
3291	12	167 120 183 260 140 214 207 205 211 219 204 178 202 217 189 182 205 207 196 162 195 226 192 194 202 196 200 158 214 144 -9
3291	12	173 120 183 260 168 214 207 205 211 219 204 180 202 221 189 182 205 207 196 194 195 226 198 196 206 196 200 158 226 144 -9
3292	12	167 120 179 280 152 204 193 205 211 217 204 178 200 217 189 186 205 207 192 162 195 200 192 196 202 196 194 158 214 142 177
3292	12	167 124 179 280 168 204 193 208 211 227 204 180 202 221 189 186 213 207 196 162 195 200 198 198 206 196 200 164 229 142 177
3293	12	173 120 179 280 152 216 193 205 211 215 204 178 202 217 189 186 203 207 192 162 195 200 194 196 202 196 194 158 214 142 177
3293	12	173 124 183 284 168 216 207 208 211 215 204 180 202 221 189 186 205 207 196 162 195 200 194 196 206 196 194 158 226 144 177
3294	12	167 124 179 276 152 210 193 205 211 215 204 178 202 217 189 182 205 207 196 162 195 198 192 196 206 196 194 158 214 142 177
3294	12	167 124 183 280 166 216 193 205 211 237 204 180 202 217 191 186 205 207 196 194 195 198 198 196 206 196 194 158 214 144 177
3295	12	167 120 179 280 140 214 193 205 211 207 204 178 200 219 189 180 205 207 196 162 195 -9 192 186 202 196 194 158 214 128 162
3295	12	167 124 183 280 152 216 207 205 211 227 204 178 202 221 189 182 205 207 196 194 195 -9 198 196 206 196 194 161 214 142 177
3296	12	167 120 179 280 140 204 193 205 211 217 202 178 202 217 189 182 205 207 196 162 195 200 194 194 202 196 194 158 229 144 177
3296	12	173 126 181 280 168 204 193 205 211 225 204 180 202 221 189 186 211 207 196 194 195 200 194 196 206 196 200 161 229 146 177
3297	12	167 110 181 280 152 222 193 205 211 195 204 178 200 217 189 180 203 207 196 162 195 -9 194 196 198 196 194 158 226 128 162
3297	12	173 120 183 280 168 222 207 205 211 215 206 178 202 221 191 186 205 207 196 162 195 -9 194 196 202 196 200 158 229 146 177
3298	12	167 120 179 280 168 218 193 205 211 211 204 178 200 217 183 186 205 207 196 162 195 -9 194 186 198 196 196 158 226 142 177
3298	12	173 126 183 280 168 218 207 205 211 231 204 180 202 217 189 186 205 207 196 194 195 -9 194 196 202 196 200 158 229 146 177
3299	12	167 120 179 280 140 204 193 205 211 217 204 178 202 217 189 182 205 207 196 162 195 184 192 194 206 196 184 152 214 142 177
3299	12	167 120 181 280 168 204 193 205 211 274 204 178 202 221 191 186 205 207 196 194 195 184 198 196 206 196 200 158 229 142 177
3250	12	167 120 179 260 152 204 197 205 211 213 204 178 202 219 189 182 205 207 196 162 -9 210 192 196 206 196 194 158 223 130 162
3250	12	173 124 181 260 168 212 197 205 211 239 204 180 206 221 191 186 211 207 196 194 -9 210 198 196 206 196 200 158 229 150 177
3251	12	167 120 179 260 152 208 193 205 211 199 204 178 202 217 191 182 203 207 196 162 195 -9 194 196 206 196 194 -9 214 142 177
3251	12	173 124 183 280 168 224 197 205 211 239 204 180 202 219 191 182 205 207 196 194 195 -9 198 196 206 196 200 -9 214 148 177
3252	12	155 120 181 280 140 206 193 205 211 205 204 178 -9 217 195 186 205 207 196 162 195 -9 196 196 206 196 194 -9 214 144 177
3252	12	167 124 183 280 140 216 193 205 211 213 204 180 -9 221 195 186 205 207 196 162 195 -9 196 196 206 196 200 -9 214 154 177
3253	12	163 120 181 260 152 216 193 205 211 217 204 178 200 217 187 182 205 207 192 162 195 -9 196 194 202 196 194 158 214 144 177
3253	12	167 124 181 280 168 224 207 208 211 241 204 180 202 221 187 186 205 207 196 194 195 -9 196 194 206 196 200 158 214 146 177
3254	12	167 120 179 280 152 206 193 205 211 221 204 178 202 221 189 182 207 207 196 162 195 -9 196 190 206 196 194 -9 214 150 162
3254	12	173 126 179 280 168 216 193 205 211 223 204 180 202 221 191 186 207 207 196 194 195 -9 196 196 210 196 200 -9 214 154 177
3255	12	167 122 179 280 152 204 193 205 211 191 204 178 202 217 -9 182 205 207 192 162 193 -9 196 196 206 196 194 158 226 144 162
3255	12	167 124 183 280 168 210 193 205 211 219 204 178 202 221 -9 186 205 207 196 162 195 -9 196 196 210 196 200 158 229 148 177
3256	12	167 102 179 280 140 206 193 205 211 225 204 178 202 217 189 186 205 207 196 162 195 198 198 194 202 196 194 -9 214 128 177
3256	12	167 124 181 280 152 218 207 205 211 241 204 180 202 221 191 186 205 207 196 194 195 198 198 196 206 196 194 -9 226 144 177
3257	12	167 102 181 280 140 224 193 205 211 223 204 178 202 217 191 186 205 207 196 162 195 212 196 196 202 196 200 158 229 144 162
3257	12	173 120 183 280 166 224 193 205 211 239 204 180 202 221 191 186 213 207 196 194 195 212 196 196 206 196 200 158 229 150 177
3258	12	167 120 179 280 154 204 193 205 211 191 204 178 200 217 187 182 205 207 196 162 195 186 196 196 202 196 194 158 214 142 177
3258	12	167 124 181 280 168 204 209 205 211 213 204 180 202 217 187 186 205 207 196 194 195 202 196 196 206 196 200 158 214 142 177
3259	12	167 120 181 280 152 204 207 205 211 215 204 178 202 217 189 180 205 207 196 162 195 -9 196 196 -9 196 200 158 229 132 162
3259	12	173 126 181 280 166 204 207 205 211 250 204 180 202 217 189 186 213 207 196 194 195 -9 196 196 -9 196 200 158 229 144 177
3260	12	167 124 179 280 152 216 193 205 211 215 204 178 200 217 189 182 205 207 192 162 195 -9 196 196 -9 196 194 158 226 144 177
3260	12	167 126 183 280 168 226 207 208 211 231 204 180 202 217 189 182 205 207 196 162 195 -9 196 196 -9 196 200 158 226 146 177
3261	12	167 124 179 280 140 206 193 205 211 215 204 178 202 217 189 182 205 207 196 162 195 188 190 196 -9 196 -9 158 214 144 162
3261	12	173 124 179 280 168 216 193 205 211 231 204 180 202 217 191 182 205 207 196 162 195 188 198 196 -9 196 -9 164 226 150 162
3262	12	167 122 179 280 168 206 193 205 211 191 204 178 200 217 191 182 205 207 192 162 195 -9 196 194 202 196 194 158 214 142 162
3262	12	173 124 179 280 168 216 193 205 211 215 204 180 202 217 193 186 205 207 196 162 195 -9 196 196 206 196 194 158 226 164 177
3263	12	167 120 179 280 168 206 193 205 211 191 204 178 202 217 179 182 205 207 196 162 195 236 196 196 206 196 194 155 226 144 177
3263	12	173 124 181 280 168 216 193 205 211 219 204 180 202 221 189 186 205 207 196 194 195 236 196 196 210 196 200 158 226 150 177
3264	12	167 120 179 278 140 206 193 205 211 191 204 178 202 217 185 180 203 207 196 194 195 198 196 196 202 196 194 161 214 142 177
3264	12	167 124 179 280 152 216 193 205 211 233 204 180 202 217 193 186 205 207 196 194 195 198 198 196 206 196 200 164 229 144 177
3265	12	167 124 179 280 168 226 193 205 211 239 204 178 202 217 187 186 205 207 192 162 195 220 196 196 202 196 186 158 214 128 162
3265	12	167 124 181 280 168 226 207 205 211 239 204 178 202 217 189 186 205 207 196 194 195 226 196 196 206 196 194 158 229 146 177
3266	12	167 120 179 280 140 216 193 205 211 219 204 178 202 217 191 182 205 207 196 162 195 194 192 194 202 196 194 158 214 144 177
3266	12	167 124 183 280 168 216 193 205 211 241 204 180 202 217 193 182 205 207 196 194 195 216 196 196 206 196 202 164 226 154 177
3267	12	167 110 179 280 152 224 193 205 211 215 204 178 202 221 189 182 205 207 196 194 195 -9 196 196 202 196 184 -9 226 148 162
3267	12	173 120 179 280 168 224 207 205 211 215 204 180 202 221 191 188 205 207 196 194 195 -9 198 196 206 196 194 -9 226 154 177
3268	12	167 120 179 280 140 220 193 205 211 229 204 178 202 217 189 186 205 207 196 162 195 236 196 194 202 196 194 155 226 128 177
3268	12	167 124 179 280 152 226 193 208 211 231 204 178 202 217 191 186 205 207 196 162 195 236 196 196 206 196 202 158 232 144 177
3269	12	167 120 181 280 140 -9 193 205 211 199 204 178 202 217 187 186 205 207 196 162 195 -9 196 196 202 196 200 -9 226 142 162
3269	12	173 126 183 280 140 -9 207 205 211 205 204 180 202 221 191 186 205 207 196 162 195 -9 196 196 206 196 200 -9 229 144 177
3270	12	167 124 179 280 168 216 207 205 211 231 204 178 202 221 189 182 205 207 196 162 195 -9 192 196 206 196 194 152 226 146 162
3270	12	173 124 183 280 168 216 207 205 211 250 204 180 202 221 193 182 205 207 196 194 195 -9 198 196 206 196 194 158 226 148 177
3271	12	167 120 179 280 152 220 193 205 211 213 202 178 202 217 187 186 205 207 192 162 195 200 196 196 206 196 200 152 226 132 177
3271	12	173 120 179 280 168 222 193 205 211 233 204 178 202 217 187 186 205 207 196 162 195 200 196 196 206 196 200 158 226 144 177
3272	12	167 122 179 280 152 216 207 205 211 219 204 178 200 221 189 186 213 207 196 162 195 186 198 194 206 196 194 155 214 142 162
3272	12	173 124 181 280 168 216 207 205 211 237 204 180 202 221 189 186 213 207 196 162 195 200 198 196 206 196 200 155 214 146 177
3273	12	167 102 179 278 152 220 193 205 211 219 204 178 202 217 189 182 205 207 192 162 195 200 196 196 206 196 184 155 214 142 162
3273	12	175 124 179 280 168 224 207 205 211 235 204 180 202 217 189 186 205 207 196 162 195 200 196 196 210 196 194 158 214 146 162
3274	12	167 124 179 280 140 212 193 205 211 191 204 178 202 217 -9 186 205 207 196 162 195 -9 196 -9 206 196 194 158 226 144 177
3274	12	173 124 181 280 152 218 193 208 211 215 204 178 202 217 -9 186 205 207 196 194 195 -9 198 -9 206 196 194 164 226 148 177
13064	13	173 120 179 280 152 216 193 205 211 217 204 178 202 217 189 180 205 207 196 162 195 236 196 196 206 196 200 158 214 144 162
13064	13	173 120 179 280 152 216 207 205 211 219 204 180 202 217 189 182 205 211 196 194 195 236 196 196 206 196 200 164 214 146 177
13065	13	173 120 181 280 152 218 193 205 207 193 204 178 202 217 189 186 205 207 196 194 195 -9 194 196 206 196 194 158 214 142 177
13065	13	173 124 183 280 168 222 193 205 211 215 204 178 202 221 189 196 205 211 196 194 195 -9 194 196 206 196 200 158 229 150 177
13066	13	167 120 181 280 140 204 193 205 211 213 204 178 202 217 189 182 205 207 192 162 195 202 -9 196 206 196 194 158 214 142 177
13066	13	173 126 183 280 168 216 193 205 211 223 204 180 202 217 191 186 205 211 196 162 195 202 -9 196 206 196 200 158 229 144 177
13067	13	167 122 179 280 140 204 193 205 211 207 204 178 202 217 185 182 205 207 196 162 195 -9 196 194 206 196 194 158 229 142 177
13067	13	173 124 183 280 168 210 207 205 211 215 204 180 202 217 185 186 205 211 196 194 195 -9 196 196 206 196 194 158 232 144 177
13068	13	167 102 179 280 168 214 193 205 211 207 204 178 200 217 -9 182 205 207 196 162 195 200 196 194 206 196 184 158 214 144 162
13068	13	173 102 181 280 168 216 207 205 211 231 204 180 202 221 -9 196 205 211 196 194 195 200 196 196 210 196 184 158 214 144 162
13069	13	173 120 181 280 140 220 193 205 211 219 204 178 202 217 187 180 205 207 196 162 195 236 196 194 210 196 200 158 214 142 162
13069	13	173 120 183 280 168 220 207 205 211 221 204 180 202 217 189 186 205 211 196 162 195 244 196 196 210 196 200 164 226 148 177
13070	13	167 102 181 280 152 216 193 205 211 219 204 178 202 217 187 182 205 207 196 162 195 200 196 196 206 196 184 158 229 132 177
13070	13	173 124 183 280 168 216 193 205 211 227 204 180 202 217 187 182 205 211 196 194 195 200 196 196 206 196 194 158 235 148 177
13071	13	167 120 179 280 168 216 193 208 211 221 204 178 202 217 -9 182 211 207 196 162 195 200 196 194 206 196 200 164 226 132 162
13071	13	169 120 179 280 168 216 197 208 211 227 204 180 202 221 -9 182 211 211 196 162 195 200 198 196 210 196 200 164 226 148 177
13072	13	169 120 183 280 152 214 193 205 211 221 204 178 200 217 -9 180 205 207 196 162 195 186 198 194 206 196 194 158 226 148 162
13072	13	173 124 183 280 152 216 193 205 211 223 204 180 202 221 -9 186 211 211 196 194 195 206 198 194 206 196 200 158 229 166 177
13073	13	167 110 179 280 140 204 193 205 211 213 204 178 202 217 189 180 205 207 196 194 195 202 196 196 202 196 184 158 226 144 162
13073	13	167 120 179 280 166 204 207 208 211 219 204 180 202 217 189 182 213 211 198 194 195 206 196 196 206 196 200 158 229 166 177
13074	13	167 120 179 280 152 222 193 205 211 213 204 178 202 217 189 180 205 207 196 162 195 200 196 196 206 196 200 164 214 132 177
13074	13	167 120 183 280 168 222 193 205 211 219 204 178 202 217 193 186 205 211 196 162 195 200 196 196 210 196 200 164 232 142 177
13075	13	167 120 181 280 166 214 193 205 211 193 204 178 200 217 187 182 205 207 196 194 195 200 196 196 202 196 200 158 214 146 177
13075	13	167 120 181 280 168 216 193 205 211 219 204 178 202 217 189 186 213 211 196 194 195 200 196 196 202 196 200 167 214 146 177
13076	13	167 102 181 280 140 222 193 205 211 219 204 178 202 217 189 180 205 207 196 162 195 236 196 194 206 196 184 158 214 144 162
13076	13	173 124 181 280 152 222 207 205 211 221 204 180 202 217 193 188 205 211 196 194 195 236 196 196 210 196 194 158 226 146 177
13077	13	167 120 179 280 168 204 193 205 211 219 204 178 202 217 185 186 213 207 196 162 195 236 196 196 206 196 194 158 226 132 177
13077	13	173 126 183 280 168 204 207 205 211 219 204 178 202 217 189 196 213 211 196 194 195 236 196 196 210 196 200 158 226 144 177
13078	13	173 120 181 280 152 220 193 205 211 221 204 178 200 217 187 186 205 207 196 162 195 206 196 196 206 196 200 158 226 144 162
13078	13	173 120 181 280 152 222 193 208 211 227 204 180 202 217 193 196 205 211 196 194 195 206 198 196 206 196 200 164 232 146 177
13079	13	167 120 179 280 140 204 193 205 211 223 204 178 202 221 185 182 205 207 196 162 195 -9 196 196 206 196 200 158 214 -9 177
13079	13	173 120 181 280 152 204 207 208 211 225 204 180 202 221 185 186 205 211 196 194 195 -9 196 196 222 196 200 158 226 -9 177
13080	13	167 120 179 280 168 222 193 205 211 219 204 178 202 217 189 186 205 207 196 162 195 202 196 196 202 196 200 158 226 144 162
13080	13	167 120 179 280 168 228 193 208 211 235 204 180 202 217 193 196 213 211 196 194 195 206 196 196 206 196 200 158 226 146 177
13081	13	167 102 179 280 152 216 193 205 211 215 204 178 200 217 187 180 205 207 196 162 195 202 198 196 202 196 184 158 226 142 177
13081	13	173 102 179 280 168 216 207 208 211 217 204 178 202 221 189 182 205 211 196 162 195 202 198 196 206 196 184 158 232 148 177
13082	13	167 102 181 280 140 216 193 205 211 207 204 178 202 217 -9 186 205 211 196 162 195 -9 192 196 206 196 184 158 214 142 177
13082	13	167 124 181 280 166 216 207 205 211 217 204 178 202 217 -9 196 205 211 196 162 195 -9 196 196 206 196 194 164 226 164 177
13083	13	167 120 181 280 168 224 193 205 211 223 204 178 202 217 185 182 205 207 196 162 195 196 196 194 206 196 194 158 226 144 177
13083	13	167 126 181 280 168 224 207 208 211 239 204 180 202 221 189 186 217 211 196 194 195 196 198 196 210 196 200 164 229 150 177
13084	13	173 110 179 280 152 214 193 208 211 215 204 178 202 217 187 182 205 207 196 162 195 186 196 196 206 196 184 164 214 146 177
13084	13	173 120 181 280 168 216 193 208 211 219 204 180 202 217 189 186 205 211 196 194 195 186 196 196 210 196 200 164 214 150 177
13085	13	167 102 181 280 152 220 193 205 211 219 204 178 202 217 191 182 213 207 196 194 195 200 192 196 206 196 184 158 226 142 177
13085	13	173 124 181 280 152 226 207 205 211 221 204 180 202 217 191 186 213 211 198 194 195 200 192 196 206 196 194 158 226 144 177
13086	13	167 120 179 280 152 214 193 205 211 213 204 178 202 217 189 180 211 207 196 194 195 206 198 194 206 196 194 158 214 158 177
13086	13	173 120 183 280 152 216 207 205 211 223 204 180 202 221 193 182 211 211 196 212 195 206 198 196 210 196 200 158 214 166 177
13087	13	173 120 183 280 168 224 193 205 211 219 204 178 202 217 189 180 213 207 196 162 195 184 -9 196 202 196 200 158 226 144 162
13087	13	173 126 183 280 168 224 193 205 211 248 204 180 202 221 189 182 213 211 196 194 195 184 -9 196 206 196 200 158 229 150 177
13088	13	167 120 183 280 152 216 193 205 211 215 204 178 202 217 189 182 213 207 196 162 195 206 196 196 206 196 200 158 214 146 162
13088	13	173 120 183 280 168 216 207 205 211 217 204 180 202 221 189 186 213 211 196 162 195 236 196 196 218 196 200 164 235 146 177
13089	13	167 126 181 280 166 204 193 205 211 215 204 178 202 207 189 186 205 207 196 162 195 232 196 196 206 196 194 158 214 132 177
13089	13	173 126 183 280 168 204 207 205 211 231 204 178 202 217 189 196 205 211 196 162 195 236 196 198 206 196 200 161 226 142 177
13090	13	167 102 191 280 152 216 205 205 211 205 204 178 200 217 187 186 205 207 196 162 195 236 196 196 206 196 184 158 214 132 177
13090	13	167 110 193 280 168 216 207 205 211 217 204 180 202 217 191 196 205 211 196 194 195 236 196 196 206 196 184 158 229 144 177
13091	13	167 110 179 280 152 214 193 205 211 217 204 178 200 217 187 186 205 207 192 162 195 206 196 196 206 196 184 158 214 144 177
13091	13	173 120 183 280 168 216 207 205 211 219 204 180 202 217 189 186 205 211 196 162 195 206 198 196 206 196 194 158 232 146 177
13092	13	173 110 183 280 152 222 193 205 211 221 204 178 202 217 185 180 205 207 196 162 195 -9 196 196 206 196 184 158 214 142 177
13092	13	173 120 183 280 166 222 207 208 211 225 204 180 202 217 187 196 205 211 196 194 195 -9 196 196 210 196 200 158 226 148 177
13093	13	167 110 181 280 140 208 193 205 211 215 204 178 202 217 191 182 205 207 196 162 195 206 192 194 206 196 184 158 214 144 177
13093	13	167 120 181 280 168 220 207 205 211 225 204 178 202 221 191 186 205 211 196 162 195 206 196 196 210 196 200 164 214 146 177
13094	13	167 110 181 280 140 218 193 205 211 219 204 178 200 217 185 186 205 207 192 162 195 202 196 194 206 196 184 158 214 132 177
13094	13	169 120 183 280 152 222 207 205 211 225 204 180 202 221 185 186 213 211 196 194 195 202 196 196 210 196 200 164 226 144 177
13095	13	167 124 181 280 140 216 193 205 211 219 204 178 202 217 201 182 213 207 196 162 195 236 196 194 206 196 194 158 214 144 162
13095	13	173 126 183 280 168 216 207 208 211 233 204 180 202 217 201 186 213 211 196 162 195 244 196 196 206 196 200 158 226 146 177
13096	13	167 120 183 280 140 222 193 205 211 219 204 178 202 217 185 186 211 207 192 162 195 -9 196 196 202 196 200 158 214 144 177
13096	13	173 120 183 280 168 224 193 205 211 225 204 178 202 217 185 186 213 211 196 194 195 -9 196 198 210 196 200 158 226 148 177
13097	13	167 120 181 280 168 208 193 205 211 215 204 178 202 217 -9 186 205 207 196 162 195 236 196 196 206 196 200 158 214 142 177
13097	13	167 120 183 280 168 222 207 205 211 217 204 178 202 217 -9 196 205 211 196 194 195 236 196 196 206 196 200 164 229 144 177
13098	13	167 120 179 278 152 216 193 205 211 215 204 178 202 217 -9 180 205 207 196 162 195 -9 -9 196 206 196 200 158 214 128 177
13098	13	167 120 181 280 168 216 193 205 211 225 204 178 202 217 -9 196 205 211 196 194 195 -9 -9 196 210 196 200 158 229 146 177
13099	13	167 120 183 280 140 216 193 205 211 215 204 178 202 217 187 182 205 207 196 162 195 236 196 196 206 196 194 158 229 144 162
13099	13	167 124 183 280 168 216 207 205 211 219 204 180 202 221 187 186 205 211 196 194 195 236 196 196 206 196 200 158 229 150 177
13100	13	167 124 179 280 152 204 205 205 211 207 204 178 200 217 187 182 205 207 196 162 195 -9 196 196 206 196 194 164 214 146 162
13100	13	169 124 183 280 170 216 207 205 211 219 204 180 202 217 187 186 205 211 196 194 195 -9 196 198 206 196 194 164 214 146 177
13101	13	167 110 183 280 166 216 193 205 211 217 204 178 200 217 -9 186 205 207 196 162 195 236 -9 196 206 196 184 158 214 142 162
13101	13	167 120 183 280 166 216 207 205 211 217 204 180 200 217 -9 186 205 211 196 162 195 236 -9 196 210 196 200 164 226 144 162
13102	13	167 102 181 280 140 216 193 205 211 215 204 178 200 217 193 186 205 207 196 162 195 200 196 196 206 196 184 158 214 152 177
13102	13	167 120 183 280 168 216 193 205 211 219 204 180 202 217 193 186 205 211 196 194 195 200 196 198 206 196 200 158 214 166 177
13103	13	167 102 181 280 152 214 193 205 211 191 204 178 202 217 185 182 205 207 196 162 195 -9 194 194 206 196 184 158 229 140 162
13103	13	169 120 183 280 168 216 205 205 211 217 204 180 202 221 185 186 213 211 196 162 195 -9 194 196 206 196 200 158 229 164 162
13104	13	167 120 179 280 152 216 193 205 211 215 204 178 202 217 -9 186 205 207 192 162 195 182 -9 198 206 196 194 158 226 132 177
13104	13	173 124 183 280 168 216 207 205 211 260 204 180 202 221 -9 186 205 211 196 162 195 188 -9 198 210 196 194 167 229 142 177
13105	13	167 120 179 280 152 216 193 205 211 219 204 178 202 217 185 186 205 207 196 162 195 228 -9 194 210 196 194 158 214 144 162
13105	13	169 120 181 280 170 216 193 205 211 221 204 178 202 217 185 186 205 211 196 194 195 228 -9 196 210 196 200 158 235 144 177
13106	13	167 120 179 280 152 214 193 205 211 225 204 178 202 217 189 182 205 207 196 194 195 -9 196 194 206 196 194 158 226 128 162
13106	13	173 126 183 280 168 216 193 205 211 231 204 180 202 221 189 186 205 211 196 194 195 -9 196 196 206 196 200 158 226 144 177
13107	13	167 120 179 280 152 214 193 205 211 201 204 178 202 217 189 176 205 207 196 162 195 236 196 196 206 196 200 158 214 132 177
13107	13	167 122 179 280 152 216 193 205 211 215 204 180 202 217 191 186 205 211 196 194 195 236 196 196 214 196 200 164 229 144 177
13108	13	167 102 179 280 168 216 193 205 211 215 204 178 202 221 193 180 205 207 196 162 195 226 196 196 202 196 184 158 226 142 177
13108	13	173 110 183 280 168 216 207 205 211 227 204 180 202 221 193 186 211 211 196 194 195 226 196 196 206 196 184 164 232 148 177
13109	13	167 102 183 280 166 216 193 205 211 215 204 178 200 217 -9 186 205 207 196 194 195 234 196 194 210 196 -9 158 214 158 177
13109	13	173 120 183 280 168 216 193 208 211 219 204 178 202 217 -9 186 213 211 196 194 195 234 196 196 222 196 -9 158 214 166 177
13110	13	167 120 179 280 168 216 193 205 211 213 204 178 202 217 -9 180 205 207 196 162 195 -9 198 196 206 196 194 158 226 148 162
13110	13	173 124 181 280 168 216 193 205 211 215 204 180 202 217 -9 186 205 211 198 194 195 -9 198 196 206 196 194 158 226 150 177
13111	13	167 120 183 280 152 216 193 205 211 191 204 178 192 217 -9 180 205 207 196 162 195 236 196 192 206 196 194 149 229 150 162
13111	13	173 124 183 280 152 216 193 205 211 191 204 178 202 217 -9 186 205 211 196 162 195 236 196 198 206 196 200 164 229 166 177
3300	14	167 110 183 280 166 222 193 205 211 215 204 178 202 217 -9 180 205 207 192 162 195 -9 196 194 206 196 184 158 214 142 162
3300	14	167 110 189 280 168 224 193 205 211 229 204 180 202 217 -9 186 211 211 196 162 195 -9 196 196 210 196 184 164 226 144 177
3301	14	167 120 183 280 168 224 193 205 211 213 204 178 202 217 -9 182 205 207 196 162 195 200 194 196 206 196 194 158 214 148 162
3301	14	167 126 183 280 168 224 193 205 211 217 204 180 202 217 -9 186 205 211 196 194 195 200 194 196 206 196 200 158 226 148 177
3302	14	167 120 183 280 140 222 193 205 211 213 204 178 200 217 -9 186 205 207 196 162 195 -9 196 196 206 196 200 158 214 128 177
3302	14	167 120 183 280 168 226 193 205 211 217 204 180 200 217 -9 186 205 211 196 194 195 -9 196 196 210 196 200 164 229 166 177
3303	14	167 120 179 280 152 214 193 205 211 191 204 178 202 217 -9 182 205 207 196 162 195 -9 196 196 190 196 194 158 214 146 177
3303	14	167 124 183 280 152 222 193 205 211 225 204 180 202 221 -9 182 205 211 196 162 195 -9 196 196 206 196 200 164 229 166 177
3304	14	169 102 179 280 152 224 193 205 211 229 204 178 202 217 -9 182 -9 207 196 162 195 200 198 186 206 196 184 158 214 142 177
3304	14	173 124 179 280 168 224 193 205 211 233 204 180 202 221 -9 186 -9 211 196 194 195 200 198 196 206 196 194 167 232 144 177
3305	14	167 120 181 280 140 204 193 205 211 217 204 178 200 217 -9 180 205 207 196 162 195 200 196 196 206 196 200 158 214 144 162
3305	14	167 120 183 280 168 204 193 205 211 217 204 178 202 217 -9 182 205 211 196 194 195 200 196 196 210 196 200 158 226 146 177
3306	14	173 120 181 280 152 214 193 205 211 217 204 178 202 217 -9 186 205 207 196 162 195 -9 196 196 206 196 194 158 214 142 177
3306	14	173 124 183 280 168 216 193 205 211 221 204 178 204 217 -9 186 205 207 196 194 195 -9 196 196 206 196 200 158 226 142 177
3307	14	173 124 179 280 166 208 193 205 211 219 204 178 202 217 -9 182 205 207 196 162 195 204 196 196 194 196 194 158 214 128 162
3307	14	173 124 183 280 168 208 193 205 211 221 204 180 202 217 -9 186 205 207 196 194 195 220 196 196 206 196 194 164 229 144 177
3308	14	167 120 179 280 152 204 193 205 211 227 204 178 202 217 -9 182 205 207 196 162 195 -9 192 194 210 196 194 158 214 144 177
3308	14	173 124 181 280 152 204 193 205 211 233 204 180 202 217 -9 186 205 211 196 194 195 -9 198 196 210 196 194 164 229 144 177
3309	14	167 110 179 280 152 216 193 205 207 211 204 178 200 217 -9 186 205 207 196 162 195 -9 196 196 206 196 184 164 214 144 162
3309	14	173 126 181 280 168 216 207 208 211 221 204 180 200 217 -9 186 205 211 196 194 195 -9 198 196 206 196 200 164 229 146 177
3310	14	167 120 181 280 152 222 193 205 211 217 204 178 200 217 -9 182 205 207 196 162 195 -9 198 196 206 196 200 158 226 142 177
3310	14	175 120 183 280 168 228 207 205 211 254 204 180 200 217 -9 182 205 211 196 194 195 -9 198 196 210 196 200 158 229 146 177
3311	14	167 110 179 280 168 216 193 205 211 215 204 178 202 217 -9 186 205 207 196 162 195 -9 196 196 206 196 184 158 226 146 177
3311	14	169 120 181 280 168 216 207 205 211 215 204 178 202 217 -9 186 205 211 196 162 195 -9 196 196 210 196 200 158 229 146 177
3312	14	173 120 179 280 152 222 193 205 211 191 204 178 202 217 -9 182 205 207 196 162 195 -9 196 194 206 196 194 158 214 146 162
3312	14	175 124 183 280 166 224 207 205 211 229 204 180 202 217 -9 186 205 211 196 162 195 -9 196 196 206 196 200 158 229 166 177
3313	14	167 102 179 280 168 216 193 205 211 213 204 178 202 217 -9 182 205 207 196 162 195 184 196 194 206 196 184 158 226 144 177
3313	14	173 120 181 280 168 216 193 208 211 219 204 178 202 217 -9 186 205 211 196 162 195 200 200 196 210 196 194 164 229 150 177
3314	14	167 102 181 280 140 204 193 205 211 -9 204 178 200 217 -9 186 205 207 196 162 195 -9 -9 196 206 196 184 164 226 144 162
3314	14	173 124 181 280 168 204 207 205 211 -9 204 180 200 217 -9 186 205 211 198 162 195 -9 -9 196 210 196 184 164 226 144 162
3315	14	167 102 179 280 140 216 193 205 211 215 204 178 202 217 -9 186 205 207 196 162 195 -9 198 194 206 196 184 158 214 158 162
3315	14	173 102 183 280 170 216 207 205 211 219 204 180 202 217 -9 186 205 211 196 194 195 -9 198 196 206 196 184 164 229 164 177
3316	14	167 102 179 280 152 210 193 205 211 191 204 178 202 217 -9 180 205 207 196 162 195 182 196 196 206 196 184 155 214 156 162
3316	14	173 120 183 280 164 216 207 205 211 227 204 178 202 217 -9 186 205 211 196 194 195 182 196 196 206 196 184 155 229 166 177
3317	14	173 102 179 260 168 210 193 205 211 215 204 178 200 217 -9 186 205 207 196 162 195 206 192 194 206 196 184 158 214 132 177
3317	14	173 120 181 280 168 210 193 205 211 221 204 180 200 217 -9 186 205 211 198 194 195 206 192 196 206 196 184 158 226 140 177
3318	14	167 122 179 280 152 222 193 205 207 219 204 178 202 217 -9 186 205 207 196 162 195 -9 196 196 206 196 194 158 214 128 162
3318	14	167 124 183 280 168 224 207 205 211 229 204 180 202 217 -9 186 205 211 196 162 195 -9 198 196 206 196 196 164 226 144 177
3319	14	167 102 179 -9 152 216 193 205 211 223 204 178 202 217 -9 186 205 207 196 162 195 -9 196 196 206 196 -9 158 214 146 162
3319	14	179 124 185 -9 168 216 207 205 211 225 204 180 202 217 -9 186 205 211 196 162 195 -9 196 196 206 196 -9 158 214 150 177
3320	14	173 102 179 280 152 216 193 205 207 213 204 178 200 217 -9 186 213 207 196 162 195 -9 196 194 206 196 200 164 214 142 162
3320	14	173 120 181 280 168 216 205 208 211 219 204 180 202 221 -9 186 213 211 196 162 195 -9 196 196 210 196 200 164 226 146 177
3321	14	167 102 181 280 152 216 193 205 211 201 204 178 202 217 -9 182 213 207 196 162 195 200 196 196 206 196 184 158 214 144 162
3321	14	167 124 183 280 168 216 193 205 211 219 204 180 202 217 -9 186 213 211 196 162 195 200 196 196 206 196 194 158 214 146 177
3322	14	167 120 179 280 152 216 193 205 211 221 204 178 194 217 -9 186 205 207 196 162 195 -9 198 196 206 196 194 158 214 144 177
3322	14	167 124 183 280 152 216 207 205 211 225 204 180 202 217 -9 186 205 211 196 194 195 -9 198 196 206 196 200 158 232 148 177
3323	14	167 120 181 260 168 216 193 205 211 207 204 178 202 217 -9 180 205 207 196 162 195 186 192 196 206 196 194 149 214 150 177
3323	14	173 120 183 280 168 216 193 205 211 215 204 180 202 217 -9 186 205 211 196 162 195 186 196 196 206 196 200 158 214 150 177
3324	14	173 102 179 280 152 216 193 205 211 227 204 178 200 217 -9 182 205 207 196 194 195 200 194 196 206 196 184 -9 214 132 162
3324	14	173 102 179 280 182 216 193 208 211 241 204 180 200 217 -9 186 205 211 196 194 195 200 194 196 206 196 184 -9 229 148 177
3325	14	167 110 179 280 140 216 193 205 211 217 204 178 202 217 -9 182 205 207 196 162 195 200 198 196 210 196 -9 161 226 -9 177
3325	14	179 124 183 280 168 216 207 205 211 250 204 178 202 217 -9 186 205 207 196 162 195 200 198 196 210 196 -9 161 229 -9 177
3326	14	167 102 181 280 168 208 193 205 211 213 204 178 202 217 -9 186 205 207 196 162 195 200 196 196 206 196 184 164 214 146 162
3326	14	173 120 193 280 168 222 193 205 211 221 204 178 202 217 -9 186 205 211 196 162 199 200 196 196 210 196 184 164 229 150 177
3327	14	167 124 179 280 152 208 193 205 211 215 204 178 202 217 -9 182 205 207 196 162 195 -9 196 196 206 196 194 158 229 128 177
3327	14	167 126 181 280 152 224 207 208 211 225 204 178 202 221 -9 186 205 211 196 162 195 -9 196 196 206 196 194 158 229 144 177
3328	14	167 120 179 280 152 224 193 205 211 215 204 178 202 217 -9 186 205 207 196 162 195 -9 196 196 206 196 194 158 229 144 162
3328	14	173 126 179 280 168 224 207 208 211 219 204 180 202 217 -9 186 205 211 196 162 195 -9 196 196 206 196 194 158 229 146 177
3329	14	167 102 181 280 168 216 207 205 211 217 204 178 204 217 -9 182 205 207 196 162 195 -9 196 196 206 196 184 158 226 140 162
3329	14	173 124 183 280 168 216 207 205 211 219 204 178 204 221 -9 186 205 211 196 194 195 -9 196 196 206 196 194 158 226 146 177
3330	14	167 110 179 280 140 216 193 205 211 217 204 178 202 217 -9 182 205 207 196 162 195 -9 194 196 206 196 184 158 214 128 177
3330	14	167 120 183 280 152 216 207 205 211 225 204 178 202 217 -9 186 205 211 196 194 195 -9 194 196 210 196 200 158 235 146 177
3331	14	167 120 179 280 168 216 193 205 211 191 204 178 202 217 201 186 205 207 196 162 195 186 196 186 210 196 194 158 214 142 177
3331	14	173 120 181 280 168 216 207 205 211 215 204 180 202 217 201 186 205 211 196 162 199 186 196 196 210 196 200 158 229 164 177
3332	14	167 102 181 280 152 214 193 205 211 -9 204 178 202 217 -9 186 -9 207 196 162 195 -9 196 196 210 196 184 158 226 132 177
3332	14	173 120 183 280 166 216 207 205 211 -9 204 180 202 217 -9 186 -9 211 196 162 195 -9 196 196 210 196 200 158 229 132 177
3333	14	167 110 181 280 168 214 193 205 211 213 204 178 202 221 -9 182 -9 207 196 162 195 214 194 196 210 196 184 158 214 146 162
3333	14	167 120 183 280 170 216 207 205 211 219 204 178 202 221 -9 186 -9 211 198 194 195 214 194 196 214 196 184 158 229 164 162
3334	14	167 122 179 280 152 222 193 205 211 221 204 178 202 217 -9 186 205 207 196 194 195 -9 196 196 206 196 194 158 214 144 162
3334	14	167 124 179 280 152 226 193 205 211 233 204 180 202 217 -9 186 205 211 196 194 195 -9 196 196 206 196 194 158 226 144 177
3335	14	167 110 179 280 152 216 193 205 211 207 204 178 202 217 185 182 205 207 196 162 195 -9 194 196 206 196 184 158 214 142 162
3335	14	173 120 183 280 168 216 193 205 211 227 204 178 202 217 185 186 205 211 196 162 195 -9 194 196 210 196 200 158 214 150 177
3336	14	167 120 179 280 152 216 193 205 211 215 204 178 200 217 -9 180 205 207 196 162 195 206 196 196 210 196 200 158 214 144 177
3336	14	167 120 181 280 168 216 193 205 211 219 204 178 202 217 -9 186 213 211 196 162 195 226 196 196 210 196 200 158 214 146 177
3337	14	167 110 183 280 152 222 193 205 211 219 204 178 202 217 -9 186 205 207 196 162 195 -9 196 194 206 196 184 158 229 144 177
3337	14	175 126 183 280 152 224 207 205 211 227 204 178 202 217 -9 186 213 211 196 194 197 -9 196 196 206 196 194 164 229 144 177
3338	14	167 110 179 280 152 216 193 205 211 207 204 178 202 217 -9 182 205 207 196 162 195 -9 194 196 206 196 200 158 214 142 162
3338	14	173 120 183 280 168 216 193 205 211 227 204 178 202 217 -9 186 205 211 196 162 195 -9 194 196 206 196 200 158 214 150 177
3339	14	167 120 179 280 152 216 193 205 211 193 204 178 202 217 -9 186 205 207 192 162 195 -9 192 196 206 196 200 158 214 132 162
3339	14	173 120 183 280 168 216 193 205 211 219 204 180 202 221 -9 186 205 207 196 194 195 -9 192 196 206 196 200 158 226 144 177
3340	14	173 124 179 280 168 222 193 205 211 215 204 178 202 217 -9 182 205 211 192 194 195 -9 194 186 206 196 194 158 226 144 177
3340	14	173 124 181 280 168 224 193 205 211 221 204 178 202 217 -9 186 205 211 196 194 195 -9 194 196 210 196 194 158 229 146 177
3341	14	167 102 181 280 140 216 193 205 211 211 204 178 202 217 -9 182 205 207 196 162 195 -9 198 196 210 196 184 158 214 132 162
3341	14	173 120 183 280 168 216 193 205 211 225 204 180 202 221 -9 186 205 211 196 162 195 -9 198 196 210 196 200 158 214 144 177
3342	14	173 120 179 280 152 214 193 205 211 213 204 178 202 217 -9 186 205 207 196 162 195 -9 198 196 210 196 200 158 214 144 177
3342	14	173 120 181 280 168 216 207 205 211 225 204 180 202 217 -9 186 205 211 196 162 195 -9 198 196 210 196 200 158 214 146 177
3343	14	167 110 181 280 152 204 193 205 211 191 204 178 200 217 -9 180 205 207 196 162 195 200 196 194 206 196 184 158 214 144 177
3343	14	173 122 183 280 168 204 207 208 211 227 204 180 200 217 -9 182 205 211 198 162 195 200 196 196 206 196 200 158 214 166 177
3344	14	167 120 181 280 140 204 207 205 211 217 204 178 202 217 -9 186 205 207 196 162 195 -9 196 196 206 196 200 158 229 146 177
3344	14	173 124 183 280 168 216 207 205 211 233 204 178 202 217 -9 186 205 211 196 194 195 -9 198 198 206 196 200 164 235 146 177
3345	14	167 102 181 280 140 216 193 205 211 217 204 178 202 217 -9 186 205 207 196 162 195 200 196 196 206 196 184 158 226 142 162
3345	14	173 120 183 280 168 216 193 205 211 225 204 180 202 217 -9 186 205 211 196 194 195 200 196 196 210 196 200 158 226 146 177
3346	14	167 124 181 280 168 216 193 205 211 191 204 178 202 217 -9 180 205 207 196 162 195 -9 198 196 206 196 194 158 214 144 162
3346	14	173 126 183 280 168 216 207 205 211 219 204 180 202 221 -9 182 213 211 196 162 195 -9 198 196 206 196 200 158 232 150 177
3347	14	167 120 179 280 152 214 193 205 211 221 204 178 202 217 -9 180 205 207 196 162 195 -9 198 196 206 196 194 158 214 128 162
3347	14	173 124 183 280 152 216 193 205 211 229 204 180 202 217 -9 186 205 211 196 162 199 -9 198 198 206 196 200 164 226 144 177
