# Supplementary material for: Decadal stability in genetic variation and structure in the intertidal seaweed Fucus serratus (Heterokontophyta: Fucaceae)
Source: BMC Evol Biol. 2018 Jun 15;18:94. doi: 10.1186/s12862-018-1213-2 (PMC6002991; doi:10.1186/s12862-018-1213-2)
Supplement: Supplementary file 5 — Corrected microsatellite data. Microsatellite data corrected for allelic dropout in Structure format. The first row contains the names of all 31 markers. The following rows contain the individual genotype data. Each individual is represented in 2 consecutive rows. The first column contains the name of the individual, the second row contains the population number that individual belong to. The following 31 columns show the alleles of each marker as microsatellites base pair lengths. The population numbers (1–14) refer to the same sampling locations and times as in Additional file 4. (TXT 198 kb) [file 12862_2018_1213_MOESM5_ESM.txt]

A198 B113 B128 D39 E6 E9 F12 F14 F17 F19 F21 F22 F34 F36 F37 F4 F45 F47 F49 F50 F58 F59 F60 F65 F69 F72 F9 L20 L38 L58 L9
12500 1 155 110 171 260 162 208 197 208 207 213 202 178 198 219 185 198 203 205 196 188 197 198 192 196 202 196 198 158 214 136 177 
12500 1 155 120 185 284 182 214 197 208 211 310 206 180 202 219 189 210 211 205 196 188 197 206 198 198 202 200 206 158 214 146 177 
12501 1 155 120 171 260 182 204 197 208 211 189 204 178 198 219 183 198 203 205 196 188 197 206 192 196 202 200 198 152 205 148 177 
12501 1 155 120 171 284 152 214 197 208 211 213 204 178 202 219 185 198 203 215 196 197 197 206 198 196 222 196 196 158 208 148 189 
12502 1 155 120 171 260 178 222 197 208 211 189 204 178 198 187 183 198 203 215 196 194 197 198 192 196 198 200 198 152 214 132 177 
12502 1 155 128 171 264 182 216 197 208 211 213 204 178 200 219 185 198 211 205 196 197 199 206 198 198 202 200 200 158 214 136 192 
12503 1 155 120 185 260 162 222 197 208 211 189 204 178 198 219 185 198 211 207 196 194 197 198 192 196 202 200 198 158 214 134 192 
12503 1 155 120 185 260 184 234 197 208 211 300 204 178 202 221 189 198 205 215 196 194 197 206 198 198 226 200 198 158 214 146 189 
12504 1 155 120 171 260 174 190 197 208 211 217 204 178 200 219 185 198 203 205 192 194 195 198 192 196 202 200 198 158 214 136 162 
12504 1 155 120 185 284 210 220 205 211 211 310 204 178 202 219 185 198 203 215 192 197 197 198 198 198 202 200 192 158 214 136 192 
12505 1 155 110 185 260 140 214 197 208 211 302 204 178 198 219 183 190 203 205 192 188 197 198 192 196 202 196 198 158 214 146 177 
12505 1 155 120 185 284 152 220 197 208 211 304 206 178 202 221 185 198 203 205 196 194 197 206 198 196 202 196 206 158 232 162 192 
12506 1 155 110 171 260 152 212 197 208 207 298 204 178 198 219 185 198 203 215 192 194 195 206 192 196 202 200 198 152 214 148 162 
12506 1 155 120 171 284 162 222 197 208 211 342 204 178 204 219 187 202 211 215 196 197 197 206 198 198 222 200 206 158 214 148 192 
12507 1 155 110 171 260 152 212 197 211 211 189 204 178 198 219 183 198 211 205 196 188 197 198 192 196 202 196 200 152 214 136 177 
12507 1 155 120 171 260 162 220 197 205 211 302 206 178 200 219 185 198 211 215 196 194 197 200 196 196 202 200 206 158 232 146 189 
12508 1 155 120 171 260 152 214 197 208 211 189 204 178 198 219 185 198 203 205 192 194 197 200 192 196 202 196 198 152 232 136 177 
12508 1 155 120 171 284 170 238 197 211 211 213 206 178 198 219 193 200 211 207 192 194 197 206 198 196 202 200 202 158 232 146 192 
12509 1 155 120 171 260 174 204 197 208 207 189 204 178 198 219 185 198 203 207 196 194 195 198 192 196 202 200 198 158 214 136 192 
12509 1 155 128 185 284 180 214 197 208 211 215 204 178 202 221 193 202 203 215 196 194 197 206 198 196 202 196 206 158 223 150 192 
12510 1 155 120 185 260 156 204 197 208 211 217 204 178 202 221 183 198 203 205 192 188 197 198 192 196 202 200 198 152 214 136 192 
12510 1 155 120 185 284 188 212 197 211 211 213 206 178 204 221 185 198 203 207 196 197 197 206 196 196 202 196 198 158 214 136 192 
12511 1 155 120 171 260 152 214 205 208 207 207 204 178 198 219 185 198 203 203 196 194 195 198 192 196 202 200 190 152 232 146 189 
12511 1 155 160 185 284 182 220 205 208 211 213 206 178 200 219 187 200 211 215 196 194 197 206 198 198 202 200 198 158 232 152 192 
12512 1 155 120 171 260 162 212 197 208 211 213 204 178 198 221 185 198 203 205 192 194 197 206 192 196 190 196 198 152 214 136 192 
12512 1 155 128 171 260 182 266 205 211 211 294 206 178 202 221 193 198 211 215 196 197 197 216 198 198 202 200 206 158 232 146 192 
12513 1 155 120 185 260 174 212 197 208 207 213 202 178 198 219 183 192 211 205 192 188 197 200 196 196 198 200 198 152 214 136 177 
12513 1 167 128 185 284 182 238 195 205 211 213 206 178 198 219 187 198 205 207 196 194 195 200 198 196 198 200 198 158 214 136 192 
12514 1 155 120 185 260 182 214 197 208 211 189 202 178 198 219 185 198 203 203 196 188 197 198 192 198 202 200 198 152 205 136 192 
12514 1 155 120 185 284 168 238 193 208 211 225 206 178 198 221 193 198 211 215 196 194 195 200 196 196 206 196 198 158 214 148 192 
12515 1 155 120 185 260 174 212 197 208 211 189 204 178 198 187 185 188 203 215 196 194 195 198 192 196 198 200 190 158 214 146 192 
12515 1 155 144 185 284 182 238 197 214 211 302 206 178 202 219 193 198 203 215 196 197 199 206 198 198 202 196 198 158 232 146 177 
12516 1 155 120 171 260 152 214 197 208 211 213 204 178 198 187 193 198 203 215 192 188 195 198 192 196 202 200 198 152 214 134 177 
12516 1 155 120 185 284 162 214 207 208 211 302 206 178 202 219 199 198 207 207 196 197 195 206 198 198 202 196 194 158 214 136 192 
12517 1 155 120 171 260 162 212 197 208 211 292 204 178 198 219 193 198 203 215 196 194 197 198 192 196 202 200 198 158 232 136 192 
12517 1 155 122 185 284 182 214 197 208 211 302 204 178 200 219 185 198 205 215 196 197 197 200 196 198 214 200 198 158 232 148 162 
12518 1 155 120 185 260 162 220 197 208 211 306 204 178 198 219 185 198 203 205 192 188 197 198 192 196 198 196 198 158 214 146 177 
12518 1 155 120 185 284 186 220 205 208 211 330 204 178 198 219 193 198 203 215 196 197 195 206 198 198 202 200 198 158 232 146 192 
12519 1 155 120 185 260 162 212 197 205 211 306 204 178 198 219 193 198 203 205 192 194 195 198 192 196 198 200 198 152 214 136 177 
12519 1 155 120 185 284 182 220 197 211 211 360 204 178 200 221 193 198 203 207 196 194 197 200 198 200 202 200 200 158 232 148 192 
12520 1 155 120 171 260 152 200 197 208 207 213 204 178 198 191 185 198 203 205 196 197 197 196 192 196 202 200 198 152 214 146 189 
12520 1 167 120 185 284 152 204 197 205 207 219 204 180 202 213 193 222 211 205 196 162 197 206 196 196 234 200 198 158 214 148 192 
12521 1 155 120 171 260 132 212 197 208 211 189 204 178 198 219 187 198 203 205 192 188 195 198 198 196 202 200 190 158 214 136 177 
12521 1 169 160 171 260 162 238 197 208 211 189 204 178 202 221 193 202 203 205 196 194 197 206 198 198 202 200 198 161 232 148 192 
12522 1 155 120 171 260 132 190 197 208 211 191 204 178 198 219 187 198 203 207 192 188 195 206 192 196 202 196 198 158 214 136 177 
12522 1 155 122 171 284 152 214 197 208 211 207 204 178 204 221 187 180 203 215 196 194 197 206 200 196 226 200 198 158 214 136 192 
12523 1 155 110 171 260 152 214 197 208 211 189 204 178 198 221 185 198 203 215 192 194 195 198 198 196 202 196 198 152 214 136 192 
12523 1 155 120 185 284 182 238 205 205 211 310 204 178 204 221 193 198 203 215 196 197 197 206 194 196 222 200 206 158 214 148 192 
12524 1 155 110 171 260 158 190 197 208 211 189 204 178 198 219 185 198 211 215 196 194 195 206 198 196 202 200 198 152 214 146 162 
12524 1 155 120 185 284 182 214 197 211 211 213 206 180 198 221 193 220 205 215 196 197 197 206 198 196 202 196 206 158 214 148 192 
12525 1 155 120 171 260 162 188 197 208 211 213 204 178 196 217 183 198 211 205 192 194 197 206 198 196 202 200 198 158 214 136 177 
12525 1 171 120 185 284 174 214 207 208 211 217 204 180 198 221 187 198 211 205 196 197 199 200 196 196 226 200 198 158 232 138 192 
12526 1 155 120 185 260 166 212 197 208 211 207 204 178 198 219 185 198 203 205 192 194 191 198 196 196 202 196 198 158 232 136 192 
12526 1 155 120 179 284 180 216 199 208 211 215 206 180 198 219 185 200 211 215 192 162 197 206 194 198 202 200 200 158 226 146 162 
12527 1 155 110 171 284 152 214 197 208 209 191 204 182 196 219 185 200 203 207 192 197 197 198 196 198 202 200 198 152 214 136 159 
12527 1 155 120 185 284 182 230 197 208 211 215 206 178 198 221 187 182 211 207 196 197 197 200 196 194 206 196 206 152 232 146 192 
12528 1 155 120 171 260 160 214 197 211 211 213 204 178 204 219 193 198 203 205 192 194 195 198 198 196 206 196 198 158 214 136 192 
12528 1 155 120 185 284 180 218 197 211 211 213 206 178 200 217 191 198 211 207 196 194 195 198 198 196 230 200 198 158 232 146 177 
12529 1 155 120 171 260 182 220 197 208 207 217 204 178 198 219 185 198 203 207 196 194 195 198 198 196 202 200 198 158 214 146 162 
12529 1 155 120 185 284 200 220 205 211 211 306 206 178 202 219 187 198 203 215 196 197 197 200 198 196 226 200 190 158 214 146 192 
12530 1 155 120 171 260 152 214 197 208 211 213 204 178 198 219 183 198 203 205 192 194 195 198 192 198 222 200 190 152 214 136 192 
12530 1 155 160 185 280 182 204 197 211 211 213 204 178 202 221 185 220 211 207 196 197 195 206 196 198 226 200 198 158 232 148 189 
12531 1 155 110 171 284 174 214 197 208 207 213 204 178 198 219 185 198 203 215 192 194 197 206 192 198 202 200 198 152 214 136 162 
12531 1 155 120 185 284 196 220 205 208 211 302 204 178 202 187 193 184 211 209 196 197 197 206 198 186 202 196 206 158 214 152 192 
12532 1 155 120 173 260 162 214 197 208 211 189 202 178 198 219 185 198 203 215 196 188 197 206 192 196 202 200 190 158 214 136 162 
12532 1 169 162 185 284 182 222 197 211 211 302 204 178 198 221 185 198 211 215 196 197 197 200 192 196 202 196 198 158 232 146 192 
12533 1 155 116 185 260 174 220 197 208 211 213 204 178 198 219 185 198 203 205 196 194 197 198 196 196 202 200 198 158 232 136 192 
12533 1 155 120 171 284 180 238 193 208 211 213 206 178 202 219 193 182 203 215 196 197 197 200 196 198 226 196 190 158 235 146 192 
12534 1 155 120 185 260 162 208 197 208 211 221 202 178 198 219 187 198 203 205 192 194 195 198 192 196 202 196 194 152 214 136 177 
12534 1 155 128 185 284 182 238 197 208 211 294 204 178 198 219 193 198 205 215 196 194 195 200 196 198 206 200 198 158 232 136 183 
12535 1 155 120 171 284 162 212 197 208 207 213 204 178 202 219 193 198 203 205 192 194 197 206 192 198 206 200 198 152 214 136 192 
12535 1 171 120 185 284 186 218 197 208 207 213 206 178 204 219 199 198 203 215 196 197 197 200 196 198 222 196 198 158 232 146 189 
12536 1 155 110 185 260 180 216 197 208 211 189 204 178 198 219 185 198 203 205 192 194 197 200 198 196 202 196 200 152 214 136 177 
12536 1 155 120 185 284 186 238 197 205 211 213 204 178 202 221 187 202 211 207 196 197 197 206 198 196 206 200 206 158 214 136 192 
12537 1 151 120 171 260 152 190 197 208 211 189 204 178 198 219 193 198 203 205 196 188 195 206 188 196 206 196 198 155 214 136 192 
12537 1 171 120 171 284 156 216 197 211 211 292 206 178 200 221 193 198 211 215 196 194 197 200 194 198 226 200 200 158 214 146 192 
12538 1 155 110 171 260 152 222 197 208 211 189 204 178 198 219 185 198 211 207 196 194 197 198 192 198 202 200 196 155 214 136 192 
12538 1 155 120 185 284 152 238 205 208 211 213 204 178 202 221 199 198 207 215 196 194 197 200 198 198 206 196 198 158 232 148 192 
12539 1 155 120 171 284 174 220 197 208 207 189 202 178 198 219 191 198 203 205 196 194 197 198 194 196 202 200 198 155 214 136 159 
12539 1 171 120 185 284 182 226 201 208 211 217 206 180 198 219 193 198 211 215 196 197 197 206 192 198 206 196 198 155 232 150 177 
12540 1 155 120 171 260 174 220 197 208 211 217 204 178 198 219 193 174 203 205 196 194 197 206 194 196 202 200 194 152 214 146 192 
12540 1 173 128 185 260 182 216 207 211 211 225 204 180 202 219 195 202 203 215 196 197 197 206 194 198 202 196 198 155 226 142 192 
12541 1 155 110 171 260 174 212 197 208 211 302 202 178 206 221 187 198 203 215 192 194 197 206 194 196 202 200 198 155 214 136 177 
12541 1 155 120 185 284 140 214 197 211 211 233 204 178 204 221 193 198 211 219 196 197 197 206 198 196 206 200 206 155 232 140 192 
12542 1 155 110 185 284 152 190 197 208 207 213 204 178 198 219 187 198 203 207 192 194 195 200 196 196 202 196 198 155 214 146 177 
12542 1 155 120 185 284 162 212 205 211 211 302 204 178 198 221 193 198 211 207 196 197 197 206 198 196 222 200 206 158 235 148 177 
12543 1 155 120 171 260 152 214 197 208 211 189 202 178 198 219 187 198 203 205 196 197 197 206 196 198 202 200 198 158 214 134 177 
12543 1 169 126 185 284 182 216 205 211 211 213 204 178 202 221 193 198 211 215 196 162 195 206 196 198 226 196 198 155 214 136 192 
12544 1 155 120 171 260 154 212 197 208 211 213 204 178 198 219 185 198 211 205 196 188 195 206 188 196 202 200 198 152 214 148 159 
12544 1 155 120 185 284 182 246 197 211 211 306 204 178 202 221 191 198 211 215 196 194 197 200 194 198 202 200 202 152 214 154 177 
12545 1 155 120 171 260 152 214 197 208 207 207 204 178 198 187 185 198 211 205 196 194 195 206 194 196 202 200 198 152 214 136 192 
12545 1 155 122 171 284 180 214 197 211 211 213 206 180 202 219 185 200 211 207 196 162 197 200 194 196 222 196 198 158 232 146 192 
12546 1 171 120 171 260 162 214 197 208 211 213 204 178 198 219 193 198 203 205 192 188 197 200 188 196 202 200 198 152 214 134 189 
12546 1 173 122 185 284 174 204 197 211 211 213 204 180 202 219 191 198 203 205 196 197 197 200 192 194 202 196 194 158 232 152 192 
12547 1 155 110 171 260 152 212 197 208 211 189 204 178 198 221 183 198 211 203 196 188 195 200 198 196 202 196 198 155 214 146 177 
12547 1 173 120 171 284 182 214 197 211 211 217 204 180 202 221 185 198 211 215 196 194 195 206 192 198 202 200 206 155 214 148 192 
12548 1 155 120 171 260 152 214 197 208 211 189 204 178 198 219 185 200 203 205 192 194 195 198 190 196 202 200 198 158 214 136 192 
12548 1 155 120 185 284 168 238 197 208 211 318 204 178 202 221 183 202 211 207 196 194 195 198 194 198 206 196 198 158 214 146 192 
12549 1 155 120 171 260 176 220 197 208 211 213 204 178 198 219 185 200 203 205 196 197 195 198 196 196 206 200 198 155 214 136 177 
12549 1 173 120 171 284 182 238 197 208 211 324 204 178 202 219 193 202 211 219 196 197 197 202 196 196 226 200 198 158 226 146 192 
12550 1 155 120 171 260 152 220 197 208 211 189 204 178 202 219 185 196 203 205 196 194 197 206 194 196 202 196 198 155 214 140 177 
12550 1 173 120 171 284 182 216 197 211 211 302 204 178 202 221 187 198 203 207 196 197 197 206 198 198 198 200 192 155 214 146 192 
12551 1 155 120 171 260 152 212 197 208 207 302 204 178 198 219 193 198 211 215 192 197 197 198 190 196 222 200 198 152 214 136 192 
12551 1 169 120 185 280 168 234 197 211 211 358 206 178 200 221 193 198 211 215 196 197 197 206 196 198 206 196 200 152 232 132 177 
12552 1 155 120 185 260 152 214 197 208 207 215 202 178 198 219 185 198 203 205 192 194 195 198 190 196 202 200 198 155 232 136 159 
12552 1 155 160 185 284 182 212 205 211 211 290 204 178 198 221 191 198 211 215 196 197 197 198 194 196 206 200 198 158 232 148 192 
12553 1 155 120 185 260 162 220 197 208 211 302 204 178 198 219 193 198 203 205 196 194 197 198 192 196 202 200 198 155 214 134 177 
12553 1 155 120 185 284 182 230 197 208 211 304 206 178 204 219 185 204 211 209 196 197 199 206 198 196 202 200 192 158 232 146 162 
12554 1 155 120 171 260 182 220 197 208 207 189 204 178 198 219 185 198 203 203 196 194 197 200 196 198 202 200 198 155 214 136 189 
12554 1 155 140 185 284 182 220 197 208 211 213 204 180 200 219 193 186 211 215 196 197 195 206 198 198 222 196 198 158 223 142 192 
12555 1 155 110 185 260 152 214 197 208 211 213 204 178 198 219 185 198 203 205 196 194 197 198 194 196 202 196 190 155 214 146 159 
12555 1 155 164 185 284 182 220 197 208 211 308 204 178 200 219 185 198 203 215 196 194 199 200 198 196 222 200 206 158 214 146 192 
12556 1 155 110 171 284 174 214 197 208 211 203 204 178 198 219 185 194 203 203 196 194 197 206 194 196 202 196 198 155 232 146 177 
12556 1 155 120 185 284 180 222 197 208 211 213 206 178 198 221 187 202 211 205 196 197 195 206 196 198 206 200 206 158 232 148 192 
12557 1 155 120 171 284 170 214 197 208 211 213 206 178 198 219 185 198 203 205 196 188 197 198 196 196 202 196 198 152 214 146 189 
12557 1 155 122 185 284 174 222 197 211 211 219 206 178 204 221 193 198 211 215 196 194 197 186 198 196 202 200 198 155 214 164 192 
12558 1 155 120 185 260 162 212 197 208 211 189 204 178 198 219 187 198 203 205 192 194 197 198 194 196 202 200 198 152 214 146 177 
12558 1 155 120 185 284 162 230 193 208 211 215 206 178 198 219 193 202 211 215 196 197 203 200 198 196 206 200 198 158 235 148 192 
12559 1 155 120 171 260 142 214 197 208 211 213 204 178 198 221 187 198 203 205 196 194 197 198 194 196 202 200 194 158 214 136 177 
12559 1 155 120 185 284 152 214 197 211 211 243 206 178 198 221 193 198 211 215 196 197 197 206 196 198 202 196 198 158 214 148 192 
12560 1 155 128 171 284 152 214 197 208 211 209 204 178 198 219 185 198 203 205 192 194 195 200 198 196 206 196 190 155 214 140 177 
12560 1 155 160 185 284 174 222 197 208 211 211 204 178 198 217 185 198 203 215 196 197 195 206 198 196 226 200 206 158 235 148 177 
12561 1 155 110 171 260 182 234 197 208 211 189 206 178 198 219 187 198 203 205 192 194 193 198 194 196 206 200 198 155 214 136 177 
12561 1 155 120 185 284 152 238 197 208 211 213 206 178 200 221 193 198 211 215 196 197 197 206 196 196 206 200 206 158 232 148 192 
12562 1 155 120 171 260 162 214 197 208 207 203 202 178 198 221 185 198 203 205 192 194 197 198 194 196 202 200 198 158 214 136 177 
12562 1 155 120 185 284 182 220 197 211 211 213 206 178 198 221 191 220 211 205 196 197 197 206 196 198 226 200 198 158 232 148 177 
12563 1 155 120 171 284 178 214 197 208 207 189 204 178 198 219 187 198 203 215 192 188 197 206 198 196 202 200 198 152 214 136 189 
12563 1 155 120 171 284 182 222 197 208 211 215 206 180 198 219 193 196 211 215 196 197 197 186 198 198 202 200 196 158 214 146 192 
12564 1 155 120 171 260 174 214 197 208 211 189 206 178 198 219 185 198 203 215 192 194 197 200 194 196 202 200 198 152 214 136 177 
12564 1 155 120 171 284 182 222 197 205 211 308 204 178 202 221 193 220 211 215 196 197 197 206 196 198 202 200 200 158 232 146 192 
12565 1 155 120 171 260 174 220 197 208 207 189 202 178 198 219 193 198 203 205 196 194 197 198 196 196 202 200 198 155 214 136 159 
12565 1 171 120 185 284 182 226 201 208 211 217 206 180 204 219 187 198 211 215 196 197 197 206 198 198 206 200 198 158 232 150 177 
12566 1 155 110 171 260 162 208 197 208 211 195 204 178 198 219 187 198 203 203 192 197 197 198 192 196 202 200 198 158 214 146 189 
12566 1 171 120 185 284 182 222 197 205 211 217 204 180 202 219 193 198 211 207 196 197 197 206 196 196 206 200 206 158 232 146 192 
12567 1 155 120 171 260 164 214 197 208 211 217 202 182 196 219 185 200 203 205 196 194 195 198 196 196 202 200 190 152 214 134 177 
12567 1 155 164 179 284 174 220 207 211 211 217 204 178 198 219 193 206 211 207 196 197 195 206 198 198 222 196 198 158 232 146 192 
12568 1 155 120 185 260 162 222 197 208 211 189 202 178 196 219 185 198 203 207 196 194 197 198 192 196 202 200 198 158 214 134 192 
12568 1 155 122 185 280 184 234 207 208 207 300 204 178 198 219 193 198 211 215 196 194 197 206 196 198 226 200 192 158 214 146 192 
12569 1 155 120 171 256 164 214 197 208 211 189 204 178 204 219 185 198 203 205 192 194 195 206 194 196 202 198 198 158 214 146 177 
12569 1 155 128 185 260 176 214 197 211 211 217 204 178 204 219 193 198 211 215 196 197 197 200 198 198 202 200 206 158 214 146 192 
12570 1 155 120 185 260 152 214 197 208 211 215 202 178 198 219 185 198 203 205 192 194 195 206 194 196 202 202 190 158 214 146 192 
12570 1 155 128 185 260 182 220 201 211 211 302 204 178 204 219 193 202 203 215 196 194 197 200 192 196 222 196 198 158 238 128 192 
12571 1 155 120 185 260 158 214 197 208 211 215 202 178 198 219 185 198 203 215 192 194 197 206 194 196 202 200 198 158 214 134 177 
12571 1 155 120 185 284 186 220 201 208 211 215 204 178 204 219 193 198 211 215 192 197 197 200 196 196 202 200 198 158 214 146 192 
12572 1 155 110 171 260 182 220 197 208 211 217 204 178 198 219 183 198 203 205 192 194 197 198 196 196 202 200 200 158 214 136 177 
12572 1 171 120 185 260 162 216 205 205 211 302 204 180 200 217 185 192 211 205 196 197 197 200 196 196 206 200 206 158 214 154 192 
12573 1 155 110 185 260 154 214 197 208 211 203 204 178 198 219 187 198 203 203 192 194 197 198 188 196 202 196 198 158 214 136 189 
12573 1 155 120 185 284 154 214 197 208 211 213 204 178 198 219 193 190 203 205 196 197 195 206 196 196 206 200 206 158 232 146 177 
12574 1 155 110 171 260 142 220 197 208 211 213 202 178 198 219 185 198 203 209 196 188 197 198 194 196 202 200 198 158 214 136 177 
12574 1 169 120 171 260 152 216 197 208 211 217 204 178 198 217 193 198 211 209 192 194 197 206 198 198 202 196 206 158 232 146 192 
1400 2 155 120 171 260 132 212 197 208 207 217 204 178 200 219 187 198 203 205 196 162 195 198 192 196 202 196 196 155 214 140 177 
1400 2 155 120 171 260 152 214 205 211 211 272 206 178 204 219 193 200 203 215 196 188 195 240 198 196 194 200 198 158 232 144 189 
1401 2 155 120 163 260 186 190 197 208 207 189 202 178 198 219 185 198 203 205 192 162 197 198 192 196 190 196 196 158 214 146 192 
1401 2 155 122 171 260 174 214 207 211 211 298 206 180 200 219 193 218 203 215 196 197 195 200 192 198 202 200 198 158 232 148 192 
1402 2 155 120 171 260 152 236 195 208 211 213 204 178 198 219 185 198 211 205 196 194 195 198 198 196 202 200 198 158 214 148 177 
1402 2 169 122 185 284 162 248 197 208 211 213 206 178 202 219 193 198 211 215 196 194 195 198 198 198 202 200 200 158 232 148 189 
1403 2 155 120 171 260 126 214 197 208 207 189 202 178 198 219 187 198 203 205 192 188 197 206 192 196 202 200 198 158 214 136 177 
1403 2 155 160 171 284 156 230 205 208 211 219 206 178 198 219 191 198 211 215 196 194 195 206 198 198 202 196 198 158 214 136 192 
1404 2 155 120 171 260 174 212 197 208 211 215 204 178 198 219 191 198 203 205 192 162 195 198 198 194 202 200 198 158 232 144 192 
1404 2 155 120 171 284 180 216 205 211 211 217 204 178 198 221 193 220 211 215 196 197 197 206 198 196 222 200 198 155 229 146 189 
1405 2 155 120 171 260 162 212 197 208 207 213 204 178 198 187 183 194 203 205 196 162 197 206 192 196 202 200 190 152 214 146 177 
1405 2 169 136 171 284 182 216 205 208 211 215 204 178 204 219 185 198 203 207 196 197 197 206 198 198 202 196 198 158 214 146 192 
1406 2 155 110 171 260 174 212 197 208 207 189 204 178 200 219 185 198 203 205 192 188 195 198 192 196 218 196 198 152 214 146 177 
1406 2 171 120 185 284 192 212 197 208 211 304 206 178 202 219 187 198 203 205 196 194 195 200 200 198 222 204 206 158 232 146 192 
1407 2 155 110 171 260 182 190 197 208 211 189 204 178 198 219 185 198 203 207 192 194 197 198 198 196 202 200 198 158 232 136 177 
1407 2 155 120 185 284 182 212 197 211 211 189 204 178 198 219 193 198 211 215 196 197 197 206 198 196 206 200 206 158 232 146 177 
1408 2 155 120 185 260 152 212 197 211 207 213 204 178 196 219 185 198 203 215 192 194 195 200 198 196 202 200 198 152 214 136 177 
1408 2 155 120 185 284 152 236 197 202 211 213 206 180 200 221 187 198 211 215 196 194 197 206 196 196 222 200 202 158 226 146 189 
1409 2 155 110 171 260 152 212 197 208 207 189 204 178 204 219 185 198 203 205 196 188 197 206 198 194 194 196 190 152 214 146 192 
1409 2 167 120 183 284 162 262 197 211 211 213 206 180 204 219 187 198 203 215 196 197 197 182 198 198 222 198 206 164 232 146 192 
1410 2 155 120 171 260 152 220 197 208 211 213 202 178 204 187 183 198 203 215 192 194 197 206 196 198 202 196 190 158 214 132 189 
1410 2 155 150 185 284 152 238 197 211 211 227 204 178 204 219 193 198 211 215 196 197 199 206 196 198 222 200 198 158 214 136 192 
1411 2 155 110 171 260 152 214 197 208 207 213 204 178 202 219 185 198 211 207 192 188 197 206 198 196 202 196 198 158 214 146 177 
1411 2 155 124 185 260 162 222 193 211 211 213 206 178 202 219 193 202 205 215 196 197 197 216 198 198 206 204 206 158 232 146 189 
1412 2 155 120 185 260 182 220 197 208 211 213 204 178 198 187 191 200 203 205 196 194 195 198 198 196 202 200 194 152 214 136 177 
1412 2 155 120 185 284 198 238 197 211 211 217 206 180 202 219 193 200 211 215 196 197 197 200 196 196 202 196 198 158 214 148 192 
1413 2 155 120 171 260 152 214 197 208 207 189 204 178 198 219 185 198 205 205 196 194 197 206 198 196 202 200 190 152 214 130 159 
1413 2 155 148 185 284 152 214 197 211 211 217 204 178 202 219 191 198 205 215 196 197 197 200 196 200 210 200 198 158 220 146 192 
1414 2 155 120 171 256 182 212 197 208 211 217 206 178 200 221 185 198 203 215 196 194 195 206 198 196 198 200 198 155 214 136 177 
1414 2 155 160 183 260 182 212 197 208 211 290 204 178 202 221 187 200 211 207 196 194 197 216 196 198 202 200 198 158 232 146 189 
1415 2 155 110 171 260 162 212 197 208 211 213 204 178 198 219 191 198 205 215 196 194 195 206 198 196 194 200 198 152 214 132 192 
1415 2 155 120 185 284 180 234 205 208 211 217 206 180 202 219 193 218 205 215 196 197 195 198 196 198 202 196 206 158 226 148 189 
1416 2 155 120 171 260 132 212 197 208 207 213 204 178 198 219 187 190 203 203 192 188 197 198 192 196 202 196 198 152 214 136 177 
1416 2 155 128 171 260 152 218 197 208 211 213 204 178 200 219 193 198 211 215 196 194 197 200 198 198 202 200 206 158 214 146 192 
1417 2 155 120 171 260 152 216 197 208 207 189 204 178 198 187 193 198 203 205 196 194 197 200 192 196 202 200 198 152 232 136 192 
1417 2 155 120 185 284 180 218 205 208 211 213 204 178 200 221 189 198 211 215 192 197 195 206 192 198 206 200 198 158 214 148 192 
1418 2 155 110 171 260 152 214 197 208 211 213 204 178 198 187 185 198 203 203 196 197 195 198 192 196 198 200 198 158 214 136 162 
1418 2 155 120 185 284 174 238 197 208 211 213 204 180 202 221 187 198 205 205 196 197 197 200 192 198 202 200 206 158 214 136 192 
1419 2 155 120 185 260 152 214 197 208 211 189 204 178 198 187 185 198 211 203 192 188 197 200 198 196 202 200 190 155 214 134 177 
1419 2 155 160 185 284 182 232 193 205 211 213 204 180 200 219 187 202 203 215 196 194 197 206 196 196 222 196 198 158 226 148 189 
1420 2 155 120 171 260 118 214 197 208 211 207 200 178 202 185 185 198 203 205 196 197 195 206 196 196 198 196 198 152 214 130 177 
1420 2 155 120 185 284 152 220 197 211 211 213 204 178 202 219 193 198 211 215 196 197 195 206 196 198 202 200 198 158 235 146 192 
1421 2 155 120 171 260 188 214 197 208 207 189 204 178 200 219 185 198 203 205 196 188 197 198 198 196 214 200 198 158 214 136 189 
1421 2 155 122 183 284 156 220 197 208 211 213 204 180 202 187 185 182 211 215 196 194 197 200 198 198 218 200 192 158 232 148 192 
1422 2 155 120 185 260 152 214 197 208 211 203 204 178 198 219 185 198 211 205 196 197 195 198 192 198 202 200 198 152 214 136 192 
1422 2 171 120 177 284 162 220 197 208 211 213 204 178 200 217 183 196 211 207 196 197 197 206 192 194 202 200 198 158 232 148 177 
1423 2 155 120 171 260 174 214 197 208 211 189 204 178 198 219 191 198 203 205 196 188 197 206 198 196 198 200 198 152 214 136 189 
1423 2 155 120 179 284 182 232 207 208 211 213 204 180 198 219 193 198 211 215 196 194 197 236 190 198 202 200 204 158 232 146 192 
1424 2 155 120 171 260 152 214 197 208 211 189 204 178 198 187 187 198 203 215 196 194 195 198 192 196 198 200 198 152 214 134 162 
1424 2 155 120 171 284 174 220 201 208 211 213 204 180 198 219 199 202 211 215 196 194 197 206 196 198 202 200 198 158 214 148 192 
1425 2 155 120 185 260 152 214 197 208 207 189 204 178 198 187 187 198 203 215 196 188 195 200 192 196 202 200 198 158 214 146 192 
1425 2 169 120 187 260 174 220 197 202 211 213 204 178 200 219 187 198 211 207 196 197 197 206 196 198 206 200 198 158 235 146 177 
1426 2 155 120 171 260 162 190 197 208 207 189 204 178 198 211 183 198 203 215 196 194 195 198 192 196 198 200 198 155 214 136 192 
1426 2 171 120 185 284 198 214 197 208 211 221 204 178 202 219 189 202 211 215 196 197 197 206 198 198 202 200 198 158 235 136 192 
1427 2 155 120 171 260 162 214 197 208 207 189 204 178 198 187 199 198 203 215 196 194 195 198 192 196 190 200 198 158 214 130 192 
1427 2 171 114 185 284 200 216 197 208 211 221 204 178 202 219 183 202 211 203 196 197 197 206 196 198 202 200 198 158 235 136 192 
1428 2 155 120 185 260 162 220 197 208 211 189 202 178 200 187 185 198 211 215 196 197 195 198 194 196 198 200 198 158 214 136 192 
1428 2 155 124 177 284 182 238 199 211 211 207 204 178 204 219 189 198 203 207 196 197 197 200 196 198 202 200 198 158 232 146 192 
1429 2 155 110 171 256 162 220 197 208 211 189 204 178 198 187 183 198 203 205 194 188 195 198 198 196 198 196 198 152 232 132 177 
1429 2 155 120 179 260 180 246 197 208 211 189 204 180 200 219 185 198 203 215 196 194 197 206 198 196 202 200 206 152 235 146 192 
1430 2 155 120 171 260 132 214 205 208 211 213 204 178 198 221 185 198 203 203 196 188 195 206 192 198 202 196 198 158 214 136 177 
1430 2 155 120 185 284 174 220 211 208 211 213 206 180 204 221 187 198 203 215 196 188 197 202 194 196 202 204 198 158 232 148 192 
1431 2 155 120 171 260 132 212 197 208 207 217 206 178 200 187 201 198 203 203 192 188 195 198 192 196 202 200 198 155 214 130 192 
1431 2 173 120 185 260 180 238 197 211 211 298 208 180 202 221 187 198 211 215 196 197 197 206 198 196 202 196 202 158 232 136 192 
1432 2 155 120 171 260 152 214 197 211 211 213 202 178 198 187 185 198 211 203 192 197 197 198 192 196 198 200 198 152 214 134 177 
1432 2 155 120 185 284 178 214 197 205 211 213 204 178 204 219 193 222 203 205 196 197 197 228 196 198 202 200 198 158 232 136 192 
1433 2 155 120 171 260 174 212 197 208 207 217 204 178 198 187 193 198 203 205 196 188 197 206 192 198 202 200 198 152 214 136 192 
1433 2 155 120 187 284 190 214 205 211 211 215 206 178 204 219 195 198 211 215 192 194 197 202 198 198 202 196 198 158 223 148 177 
1434 2 155 110 171 284 152 214 197 208 211 207 204 178 202 219 187 196 203 207 196 188 197 206 192 198 198 200 190 152 214 130 192 
1434 2 171 134 185 284 174 222 197 208 211 213 206 178 202 219 189 198 211 209 192 162 195 206 198 198 206 196 206 158 214 136 192 
1435 2 155 110 171 260 152 206 197 208 211 213 204 178 198 219 185 178 203 205 192 188 197 198 196 198 202 200 198 152 214 136 177 
1435 2 173 120 185 284 152 214 193 208 211 213 206 178 198 221 187 198 211 207 196 197 197 200 196 198 202 196 206 158 214 146 186 
1436 2 155 120 171 260 154 218 197 208 207 217 204 178 202 219 185 198 203 203 196 194 195 198 196 196 202 200 190 152 214 136 159 
1436 2 155 128 185 284 162 222 197 211 211 225 204 178 202 219 187 198 203 205 196 194 197 206 196 196 202 196 198 158 232 146 177 
1437 2 155 120 171 260 162 204 197 208 207 189 204 178 198 219 185 198 203 215 196 188 197 200 192 198 202 200 198 155 214 132 159 
1437 2 173 124 185 284 180 214 197 208 211 184 206 180 198 221 201 200 203 215 196 194 197 206 196 198 214 200 198 158 232 148 192 
1438 2 155 120 171 260 152 214 197 208 211 213 206 178 198 219 193 198 203 215 196 194 195 198 192 196 202 196 198 155 232 136 189 
1438 2 169 120 185 284 182 226 197 205 211 225 206 180 200 221 189 198 211 209 196 194 197 206 196 196 198 200 200 158 232 150 192 
1439 2 155 120 171 260 152 214 197 208 211 213 204 178 202 187 185 198 203 215 192 188 197 200 192 196 198 200 198 158 214 136 192 
1439 2 155 120 171 284 182 220 197 208 211 215 204 180 196 219 191 198 211 215 192 197 197 206 196 198 202 200 219 158 214 146 177 
1440 2 155 120 171 260 152 214 197 208 211 213 204 178 202 221 187 198 203 205 196 188 195 198 196 196 190 200 198 155 232 148 192 
1440 2 155 120 185 284 184 220 203 208 211 221 204 178 204 221 187 198 203 215 196 197 197 202 196 198 202 196 198 158 232 148 180 
1441 2 155 120 171 260 162 214 197 208 211 213 204 178 198 187 183 198 203 205 196 188 195 200 190 196 198 200 198 158 214 134 159 
1441 2 155 120 185 284 182 238 197 208 211 213 206 178 198 221 185 198 211 215 196 197 195 206 192 198 202 196 198 158 214 142 192 
1442 2 155 120 185 260 152 214 197 208 207 189 204 178 198 183 187 198 211 205 196 194 197 206 192 196 202 200 198 152 214 132 177 
1442 2 155 122 185 284 178 222 197 211 211 189 204 178 198 219 193 202 211 207 196 194 197 200 198 196 214 200 206 155 232 148 177 
1443 2 155 120 185 260 152 214 205 208 211 213 204 178 198 219 185 198 203 215 196 194 197 198 192 196 202 200 198 152 214 136 177 
1443 2 167 120 181 284 182 234 193 205 211 213 206 178 202 221 191 198 211 215 192 197 197 206 196 186 202 200 198 158 232 144 192 
1444 2 155 120 171 260 174 214 197 208 207 189 204 178 198 219 187 198 211 203 194 188 195 202 196 196 202 200 198 152 214 146 177 
1444 2 155 120 185 284 180 220 205 208 211 189 206 178 198 219 187 220 205 215 196 194 197 206 196 196 202 200 198 158 226 148 192 
1445 2 155 110 171 260 152 212 197 208 211 189 204 178 198 187 191 198 203 205 196 194 195 198 198 196 202 200 206 152 214 134 159 
1445 2 155 128 185 284 162 238 197 211 211 302 204 178 202 219 193 198 211 215 196 197 197 206 198 198 202 196 206 158 232 148 192 
1446 2 155 118 171 260 162 214 197 208 207 189 204 178 198 219 185 198 203 203 196 188 195 198 192 196 202 196 198 152 214 136 177 
1446 2 155 120 185 260 174 216 197 211 211 294 204 180 200 221 191 198 211 205 196 197 197 206 196 198 202 200 198 158 232 144 192 
1447 2 155 120 171 260 150 214 197 208 207 215 204 178 198 219 185 202 203 215 196 197 195 206 192 196 198 200 198 152 214 136 192 
1447 2 155 128 171 284 174 238 197 211 211 278 204 178 198 221 185 202 211 207 196 197 195 206 196 198 202 200 206 152 232 146 192 
1448 2 155 110 171 260 174 214 197 208 211 189 204 178 198 187 185 198 203 207 192 194 197 206 192 196 202 196 198 158 214 136 177 
1448 2 155 120 185 284 186 220 197 214 211 213 204 178 200 219 189 198 211 215 196 197 197 206 192 196 202 200 206 158 214 146 192 
1449 2 155 120 171 260 166 212 197 208 211 213 204 178 200 187 185 198 203 205 196 188 195 206 192 196 202 196 198 155 214 130 162 
1449 2 169 120 185 284 184 238 197 211 211 221 206 180 202 219 185 198 211 205 196 197 197 206 198 198 222 200 206 158 232 136 192 
1450 2 155 110 171 260 152 212 197 208 211 189 204 178 200 187 185 198 203 215 192 194 195 206 198 196 202 200 198 155 214 136 192 
1450 2 171 120 185 260 182 236 205 211 211 302 206 178 202 219 193 198 211 215 196 197 197 240 198 196 202 196 206 158 232 146 192 
1451 2 155 120 171 260 152 214 197 208 211 189 204 178 198 187 185 198 203 205 192 197 195 206 192 196 202 196 198 152 214 146 192 
1451 2 171 120 185 284 182 190 205 208 211 215 204 180 202 221 187 202 211 207 196 197 197 206 198 198 222 200 202 158 232 146 192 
1452 2 155 110 171 260 174 214 197 208 211 189 204 178 198 187 187 198 203 205 196 197 197 206 192 192 202 200 198 155 232 134 177 
1452 2 155 120 185 280 182 216 205 211 211 304 206 178 202 219 193 222 211 215 196 197 197 206 192 196 206 200 206 155 232 146 192 
1453 2 155 120 171 260 152 190 197 208 211 215 202 178 198 187 195 190 203 205 192 188 197 206 192 196 190 200 198 158 214 136 189 
1453 2 155 128 171 284 162 214 205 208 211 217 206 178 204 221 195 198 211 207 196 194 195 200 192 198 202 196 206 158 232 152 192 
1454 2 155 120 185 260 152 214 197 208 211 213 204 178 198 187 185 198 211 207 196 194 195 198 192 196 202 200 198 158 214 132 177 
1454 2 171 120 185 284 182 214 197 211 211 306 204 178 204 219 187 182 211 215 196 197 197 200 192 198 202 200 198 158 214 146 177 
1455 2 155 120 171 260 152 214 197 208 211 213 204 178 200 219 187 182 211 215 192 188 197 198 192 198 206 200 198 158 214 136 177 
1455 2 171 110 171 284 152 220 197 211 211 215 204 180 202 219 191 206 211 215 196 197 197 206 198 196 206 196 198 152 217 148 192 
1456 2 155 120 171 260 162 214 197 208 211 213 204 178 198 187 191 198 211 203 196 194 197 206 192 196 202 200 198 158 214 136 189 
1456 2 171 120 171 284 182 220 205 211 211 217 206 178 204 219 193 198 211 215 196 197 197 200 198 198 214 200 198 158 214 152 192 
1457 2 155 110 185 260 152 204 197 208 211 229 204 178 198 185 193 198 211 207 196 188 195 200 194 196 190 200 198 155 214 134 192 
1457 2 155 120 185 284 180 214 193 211 211 304 206 180 204 221 193 198 203 215 196 194 197 206 196 196 202 200 206 158 214 146 192 
1458 2 155 110 171 260 152 222 197 208 211 213 204 178 198 221 185 198 203 205 192 188 197 206 196 196 202 196 198 158 214 136 177 
1458 2 155 120 185 284 168 222 197 208 211 213 204 180 202 221 187 222 211 215 196 197 197 200 196 198 210 200 206 158 232 136 192 
1459 2 155 118 171 260 154 216 197 208 211 213 204 178 200 187 185 178 203 205 196 188 197 198 198 196 198 200 198 158 232 146 192 
1459 2 155 120 185 260 154 228 197 211 211 217 206 178 200 219 187 198 211 215 196 194 197 206 198 198 202 200 200 158 232 150 192 
1460 2 155 118 171 260 174 214 197 208 207 189 204 178 204 187 181 198 203 207 196 194 197 198 192 196 202 196 198 152 214 132 159 
1460 2 155 120 185 284 182 220 197 208 211 195 204 178 204 219 185 198 203 215 196 197 197 198 198 198 214 200 198 164 214 148 177 
1461 2 155 120 185 260 152 212 197 208 207 189 204 178 196 219 183 198 203 215 192 188 197 200 192 196 198 200 198 152 214 136 192 
1461 2 169 120 185 260 178 218 197 211 211 195 206 178 198 221 185 186 211 215 196 197 197 200 192 196 202 200 198 158 232 144 192 
1462 2 155 120 185 260 162 220 197 208 211 215 204 178 198 219 193 198 203 205 196 194 195 206 196 196 202 200 198 158 232 134 162 
1462 2 155 122 185 284 182 222 197 211 211 197 206 178 204 219 193 186 203 215 196 197 197 198 196 198 202 196 198 158 232 142 192 
1463 2 155 120 185 260 158 212 197 208 207 189 204 178 198 187 185 198 211 215 196 188 197 206 192 196 202 200 198 158 214 132 192 
1463 2 173 120 179 284 182 220 197 211 211 189 206 180 200 221 187 202 211 203 196 194 197 198 198 196 202 196 198 158 232 146 192 
1464 2 155 120 171 260 152 214 197 208 207 213 204 178 198 219 185 198 211 205 192 188 195 206 192 196 190 196 198 155 214 136 189 
1464 2 169 120 185 284 174 214 205 208 211 217 204 180 202 219 193 198 211 207 196 194 197 206 196 198 202 200 194 158 232 148 192 
1465 2 155 110 171 260 152 220 197 208 207 215 204 178 198 221 185 198 203 205 196 194 197 198 198 196 202 200 198 152 214 134 192 
1465 2 169 120 185 284 178 238 207 211 211 197 204 178 198 221 187 198 211 215 196 197 195 200 196 198 226 200 206 158 214 146 189 
1466 2 155 120 171 260 154 214 197 208 211 189 204 178 198 187 185 198 203 205 192 197 195 200 196 196 198 200 198 152 214 146 177 
1466 2 155 128 173 284 162 238 197 208 211 189 206 178 202 219 187 198 203 207 196 197 197 200 196 198 202 200 206 158 214 164 192 
1467 2 155 110 171 260 152 214 205 208 211 213 204 178 198 221 185 198 203 205 196 188 197 206 198 198 190 200 190 152 232 138 192 
1467 2 171 164 171 284 188 222 207 211 211 195 204 178 198 221 193 200 205 215 196 197 199 228 198 198 202 200 206 158 214 164 192 
1468 2 155 120 171 256 152 214 197 208 211 213 204 178 198 219 185 198 211 215 196 188 197 206 196 196 190 200 198 158 214 132 159 
1468 2 155 120 185 260 182 220 197 208 211 195 204 178 202 219 193 180 211 207 196 194 197 198 196 196 206 196 192 158 214 146 177 
1469 2 155 110 171 260 152 214 197 208 207 189 204 178 198 187 191 198 211 205 192 194 197 206 194 196 202 200 198 155 214 136 192 
1469 2 155 120 171 284 152 234 197 211 211 213 206 178 200 219 193 198 211 207 196 197 197 200 196 198 202 200 206 158 232 150 192 
1470 2 155 120 171 260 152 190 197 208 207 189 202 178 198 187 187 198 203 207 196 194 197 206 196 198 202 200 194 155 214 136 162 
1470 2 155 120 171 284 174 214 197 208 211 304 206 180 204 219 193 202 209 215 192 197 195 206 196 196 218 200 198 158 232 146 192 
1471 2 155 110 171 260 162 214 205 208 211 213 204 178 198 219 185 198 211 205 196 194 195 206 202 198 202 196 190 158 232 136 192 
1471 2 155 172 185 284 174 238 201 211 211 217 204 180 198 219 183 202 207 215 196 194 197 206 198 198 222 200 206 158 238 148 192 
1472 2 155 120 171 260 154 214 197 208 207 221 204 178 198 187 193 198 203 203 196 194 197 198 192 196 190 200 190 155 214 136 162 
1472 2 169 160 171 284 154 220 197 211 211 290 204 178 204 219 189 198 211 215 196 197 197 206 196 198 202 196 198 158 232 148 192 
1473 2 155 120 171 260 162 222 197 208 211 213 204 178 200 187 185 198 203 205 196 194 195 198 192 196 190 196 198 158 214 146 192 
1473 2 155 120 171 284 182 244 205 211 211 215 204 178 202 219 185 198 211 207 196 197 195 206 192 198 202 200 206 158 232 146 177 
1474 2 155 120 171 260 152 212 197 208 211 189 204 178 198 187 179 192 211 205 192 188 195 200 192 196 202 200 198 158 214 136 177 
1474 2 155 120 185 260 180 238 197 208 211 205 206 178 204 221 193 198 211 205 196 194 197 206 198 198 210 196 198 158 214 146 192 
12600 3 165 114 177 260 152 226 201 208 207 193 202 178 200 187 189 200 203 207 196 185 195 202 198 192 198 196 196 155 223 130 177 
12600 3 173 120 181 280 164 228 205 211 211 205 202 178 202 219 191 214 211 209 202 194 197 210 198 196 202 196 196 155 235 132 177 
12601 3 155 120 179 266 132 232 205 205 207 203 202 178 202 217 189 190 203 205 196 162 195 200 198 196 190 196 194 152 220 126 177 
12601 3 167 140 181 280 178 190 205 202 211 211 204 178 204 217 189 200 211 209 196 194 195 198 198 198 218 196 198 158 223 154 180 
12602 3 155 102 177 260 130 204 197 208 211 191 202 178 200 221 181 184 207 203 196 162 193 198 198 194 198 198 198 146 214 126 177 
12602 3 173 128 185 284 150 228 199 208 211 195 202 178 202 221 185 220 209 207 196 197 195 200 198 196 202 198 200 158 223 192 180 
12603 3 155 120 181 260 162 212 197 208 207 191 202 178 202 217 187 184 203 207 196 194 195 202 196 196 198 196 184 155 220 150 171 
12603 3 173 122 183 280 164 230 203 208 211 195 202 180 202 221 193 190 207 207 196 203 199 216 196 196 210 196 198 161 223 154 177 
12604 3 155 110 181 276 178 226 201 208 211 191 204 178 202 217 187 188 203 207 192 194 195 200 192 194 206 196 184 158 214 130 177 
12604 3 169 126 189 284 202 228 207 208 211 199 208 178 202 221 187 194 211 207 196 194 195 202 198 196 206 196 194 158 232 138 177 
12605 3 155 110 183 260 152 208 201 208 211 195 202 178 194 187 183 192 203 207 196 188 197 200 198 194 198 196 192 158 223 132 171 
12605 3 165 122 183 280 200 216 207 208 211 314 204 178 202 221 189 220 209 207 196 197 197 202 198 196 202 196 196 158 229 154 171 
12606 3 167 120 179 280 150 204 201 202 211 186 204 178 196 221 185 194 203 205 196 162 195 200 192 196 198 196 192 152 214 150 162 
12606 3 169 120 181 284 156 216 205 208 211 219 204 178 202 221 185 200 207 207 196 188 195 202 198 198 202 200 202 158 223 176 177 
12607 3 155 120 167 260 154 224 207 208 211 203 204 178 200 221 189 182 205 203 196 194 195 200 198 196 198 196 192 158 214 130 177 
12607 3 171 122 181 260 198 224 207 205 211 207 204 182 200 221 185 222 205 203 196 197 197 204 192 196 202 198 194 158 223 170 180 
12608 3 155 126 181 260 156 218 207 208 207 189 204 178 200 217 183 188 203 203 196 191 195 198 192 194 214 196 184 158 220 170 189 
12608 3 167 140 181 260 172 222 225 208 211 201 208 178 206 221 187 200 209 207 196 203 195 200 198 196 222 196 192 158 229 194 192 
12609 3 155 126 181 260 154 230 203 205 207 193 202 178 202 221 187 194 203 203 196 162 195 200 192 196 202 196 198 158 220 152 180 
12609 3 171 128 183 270 162 236 207 211 211 205 204 178 204 221 189 222 209 207 196 194 199 200 198 196 210 196 198 158 229 182 189 
12610 3 155 112 181 284 152 216 203 205 211 195 204 178 202 221 185 200 207 207 196 194 195 198 198 194 194 196 184 152 226 158 177 
12610 3 155 126 183 284 178 216 203 205 211 207 204 180 204 221 187 216 211 207 196 197 197 200 198 196 214 198 196 158 226 160 180 
12611 3 155 122 181 260 148 216 197 202 211 195 202 178 200 217 183 184 203 207 194 162 195 200 198 196 194 196 200 152 226 154 171 
12611 3 155 128 181 284 162 228 207 208 211 205 208 178 202 221 187 186 203 207 196 194 195 202 198 196 202 196 202 158 232 154 177 
12612 3 165 114 179 260 154 232 205 202 211 205 202 178 204 221 185 184 203 207 196 162 195 200 198 192 198 196 184 146 214 138 177 
12612 3 171 120 183 284 156 252 205 208 211 209 208 180 202 221 191 186 203 207 196 194 195 200 196 194 198 196 198 152 217 162 189 
12613 3 155 102 181 284 148 204 199 205 207 195 204 178 202 217 183 186 209 207 194 185 195 200 192 194 198 196 196 158 220 138 162 
12613 3 165 110 183 284 162 220 205 208 211 205 204 178 202 217 183 216 209 207 196 194 195 200 196 196 202 196 200 158 226 142 171 
12614 3 167 114 181 260 162 204 189 208 211 189 204 178 202 219 189 186 203 205 196 194 197 200 198 194 198 196 196 152 226 146 156 
12614 3 173 128 183 260 168 210 201 208 211 195 204 178 204 221 183 194 211 207 196 197 197 214 198 196 202 198 196 155 226 170 177 
12615 3 155 116 181 260 162 216 203 208 207 211 204 178 200 221 185 196 203 207 192 194 195 200 198 188 198 194 196 158 223 150 162 
12615 3 173 120 181 280 168 232 205 205 211 213 204 178 202 221 189 204 211 209 196 194 197 202 198 196 202 196 202 158 226 152 177 
12616 3 167 126 175 280 134 224 203 202 207 193 204 178 200 221 185 188 203 207 196 194 195 200 198 194 202 196 184 152 226 158 177 
12616 3 173 128 177 284 152 228 205 208 211 221 204 178 202 221 189 208 211 207 196 197 197 200 196 198 202 196 192 158 229 140 177 
12617 3 165 114 179 266 162 214 205 205 211 201 204 178 196 219 187 188 203 203 196 162 195 196 192 184 210 196 192 155 214 152 177 
12617 3 171 122 183 270 176 230 207 208 211 217 204 178 202 221 189 190 209 207 196 194 195 200 198 196 222 196 196 158 229 154 189 
12618 3 155 128 181 260 162 230 193 205 207 201 202 178 200 221 191 184 203 207 192 162 195 200 192 194 202 196 192 158 214 126 189 
12618 3 167 140 183 266 166 230 193 208 211 205 206 180 200 221 187 210 207 219 196 194 197 200 198 196 214 196 198 158 214 182 189 
12619 3 155 132 177 260 132 232 193 208 207 195 204 178 196 217 183 186 209 207 196 194 195 200 196 194 198 196 198 155 214 132 162 
12619 3 155 164 183 284 178 244 199 208 211 217 204 178 202 221 185 194 203 207 196 194 197 236 196 196 202 196 198 158 229 182 177 
12620 3 155 128 181 266 154 228 197 202 209 195 204 178 202 221 187 192 203 207 196 194 197 200 196 194 202 196 194 146 226 158 162 
12620 3 173 148 183 284 146 266 197 211 211 207 204 178 202 221 183 216 207 209 192 197 197 202 198 196 218 198 198 155 226 192 162 
12621 3 155 112 181 260 148 214 197 208 211 195 202 178 200 217 187 214 203 207 196 188 197 200 192 184 202 196 194 158 226 132 162 
12621 3 167 116 183 270 162 220 209 208 211 207 204 178 202 217 187 234 203 219 196 197 199 200 198 196 202 196 194 158 229 134 171 
12622 3 155 120 183 260 154 204 199 202 211 207 202 178 202 219 185 180 209 207 196 191 195 200 196 194 198 196 198 152 229 126 162 
12622 3 175 120 171 260 164 190 207 205 211 215 204 178 204 221 187 222 209 207 196 191 195 216 196 196 202 196 202 152 229 154 177 
12623 3 155 110 177 260 152 204 205 208 211 197 202 178 202 217 193 180 203 205 196 162 195 200 198 194 198 196 198 152 214 156 171 
12623 3 173 140 179 280 172 214 205 208 211 203 204 178 204 221 183 196 209 207 196 206 197 202 198 202 202 196 202 158 226 166 177 
12624 3 155 126 181 266 134 224 213 208 211 193 204 178 200 217 185 178 203 207 196 162 193 198 198 194 198 196 184 158 223 130 162 
12624 3 179 128 183 276 152 228 215 205 211 203 208 178 200 221 187 208 209 207 196 194 195 200 192 196 202 196 200 158 226 170 174 
12625 3 155 112 179 260 152 218 205 208 207 197 204 178 200 219 183 194 203 207 196 162 195 200 198 194 198 196 192 155 217 126 171 
12625 3 165 130 179 260 168 230 205 208 211 209 204 178 202 221 187 202 203 207 196 194 195 210 196 196 198 196 198 158 223 128 180 
12626 3 155 114 181 260 148 220 193 208 211 203 202 178 200 221 187 184 201 207 192 162 195 200 198 184 198 196 196 152 214 136 177 
12626 3 165 120 183 270 160 228 193 208 211 207 204 178 202 221 187 194 209 207 196 194 197 236 198 196 202 196 202 158 229 136 180 
12627 3 165 102 177 266 162 214 205 208 207 184 204 178 196 217 185 186 203 205 192 162 197 200 198 184 198 196 192 158 223 132 171 
12627 3 171 140 179 284 162 244 207 208 211 215 208 178 204 221 185 202 203 207 196 194 197 200 198 196 202 200 200 161 223 142 171 
12628 3 155 114 181 266 154 214 205 208 207 197 204 178 202 217 185 196 203 207 196 162 195 200 192 196 198 196 184 152 214 132 171 
12628 3 173 140 181 280 154 244 207 208 211 209 204 178 196 219 183 200 203 207 196 194 197 198 198 198 202 196 192 155 229 162 171 
12629 3 173 108 177 260 156 216 205 205 211 193 200 178 200 217 187 194 203 205 196 194 195 204 192 196 198 196 198 152 217 152 177 
12629 3 177 134 191 284 176 230 225 208 211 197 202 178 200 217 189 212 211 207 196 200 197 204 198 196 206 198 198 158 226 154 177 
12630 3 155 110 179 276 162 214 211 208 209 189 204 178 200 221 181 182 203 205 192 188 193 202 196 194 202 196 188 155 208 134 177 
12630 3 167 128 181 280 168 246 225 208 211 199 204 178 204 221 187 192 203 207 196 194 193 236 198 194 202 196 198 158 232 152 180 
12631 3 177 112 179 260 156 232 205 202 211 193 204 178 202 187 187 184 203 203 192 188 195 200 192 194 202 196 194 152 217 156 177 
12631 3 183 146 181 280 160 236 207 205 211 193 204 178 202 219 187 218 205 207 196 194 195 200 198 198 214 196 198 158 226 156 177 
12632 3 155 116 175 260 154 246 207 208 211 201 202 178 200 217 187 198 209 205 192 188 195 190 192 194 202 196 184 152 226 144 177 
12632 3 171 124 183 260 168 228 207 208 211 318 204 178 204 219 189 236 209 209 196 197 195 192 198 196 218 196 194 158 229 192 177 
12633 3 155 110 181 280 164 228 201 208 207 205 204 178 202 217 183 186 201 207 192 162 195 200 198 194 190 196 196 152 223 126 177 
12633 3 173 112 181 284 172 232 201 211 207 215 208 178 202 219 185 186 203 207 196 194 195 236 200 196 202 196 198 158 226 126 180 
12634 3 155 126 177 280 164 218 189 202 209 186 204 178 204 217 189 184 203 205 196 194 195 200 196 194 198 196 200 152 229 146 171 
12634 3 167 130 179 284 166 232 203 205 211 219 204 178 204 225 189 194 203 205 196 197 197 206 198 196 202 196 200 152 229 150 177 
12635 3 155 116 183 260 152 218 205 202 211 203 204 178 202 217 187 190 203 205 196 162 195 236 198 194 202 196 194 152 223 128 162 
12635 3 167 120 183 284 160 228 193 208 211 205 204 178 202 221 189 192 211 205 196 194 197 206 198 196 202 196 202 161 226 136 180 
12636 3 155 114 183 260 152 210 207 208 207 191 204 178 200 217 187 196 203 207 196 185 195 200 192 196 210 196 184 152 226 152 162 
12636 3 167 118 183 284 160 250 207 208 211 193 204 178 204 217 191 206 203 207 196 194 199 200 196 198 214 196 200 158 241 152 177 
12637 3 155 118 179 260 152 214 201 208 211 193 202 178 200 221 193 190 211 207 192 162 197 200 196 194 194 196 188 158 229 154 177 
12637 3 155 126 181 284 162 240 197 211 211 195 204 178 204 221 195 200 203 207 196 185 197 188 200 196 202 196 194 158 232 188 177 
12638 3 171 110 179 260 152 232 201 208 211 209 204 178 194 219 183 186 203 207 192 188 195 202 198 196 198 196 192 152 220 126 171 
12638 3 175 146 181 280 152 214 229 202 211 314 204 180 200 219 187 200 209 207 196 194 197 232 198 196 202 196 196 158 229 154 177 
12639 3 173 116 181 260 148 216 211 205 211 203 204 180 198 217 187 214 203 207 196 162 197 200 198 196 198 196 184 158 217 126 177 
12639 3 177 120 181 284 160 216 215 208 211 217 204 180 200 221 191 222 207 207 196 197 197 202 198 196 198 196 202 158 232 132 177 
12640 3 155 124 177 260 132 212 207 205 211 209 202 178 200 217 187 184 203 207 196 194 195 200 192 192 198 198 184 149 214 146 177 
12640 3 155 140 181 284 148 232 207 208 211 274 204 178 200 221 191 200 209 207 196 197 197 200 198 196 202 200 198 155 223 156 177 
12641 3 155 120 179 260 146 216 205 208 209 199 202 178 202 187 179 198 203 207 196 162 195 200 196 194 198 196 192 158 214 162 177 
12641 3 167 122 185 284 154 216 211 202 211 203 204 178 202 219 191 228 211 207 196 194 197 200 196 196 202 196 206 158 229 164 177 
12642 3 171 112 183 260 166 232 205 202 211 209 204 178 196 217 185 196 203 207 196 162 193 200 192 196 198 196 196 152 214 140 171 
12642 3 175 132 183 284 168 222 193 208 211 209 204 178 200 221 187 230 205 209 202 194 193 200 198 198 202 198 198 158 229 190 177 
12643 3 169 112 183 284 154 204 197 202 211 195 202 178 202 219 183 192 203 207 196 162 195 200 198 194 198 196 198 152 229 126 162 
12643 3 175 120 183 284 172 216 203 205 211 207 204 178 204 221 187 222 209 207 196 197 195 216 198 196 202 196 202 158 229 140 177 
12644 3 165 116 181 260 156 214 207 208 207 191 204 178 198 219 185 182 203 207 196 162 197 200 196 194 202 196 186 152 214 154 177 
12644 3 171 124 183 280 160 230 193 205 209 203 208 180 202 221 191 194 211 207 196 197 197 200 198 200 206 198 196 158 226 156 183 
12645 3 155 128 177 260 140 204 199 205 211 191 204 178 200 217 185 178 203 207 196 188 195 200 198 194 194 196 200 152 220 138 177 
12645 3 173 128 185 260 152 212 207 208 211 191 204 178 202 219 187 186 211 207 196 194 195 200 196 196 198 196 194 161 226 150 177 
12646 3 155 102 181 280 132 216 193 202 207 193 204 178 200 221 183 190 203 207 196 185 195 198 192 192 202 198 198 152 217 146 177 
12646 3 171 116 189 284 156 232 193 208 209 213 206 178 202 223 195 192 207 207 196 197 195 200 198 192 210 196 200 152 223 148 180 
12647 3 155 120 177 260 148 202 205 205 211 191 202 178 194 219 185 200 203 207 196 162 193 200 198 192 202 196 192 158 214 128 162 
12647 3 173 120 181 284 152 218 225 208 211 217 204 178 200 221 187 218 211 207 196 194 197 212 198 194 202 200 198 161 232 158 189 
12648 3 173 102 179 270 152 204 201 205 211 201 204 178 200 217 191 188 203 207 192 194 195 200 192 196 190 196 184 152 220 130 177 
12648 3 177 130 181 284 162 216 205 208 211 203 204 178 202 221 193 198 211 207 196 197 195 236 198 196 194 198 200 158 229 130 177 
12649 3 155 112 177 280 146 204 207 208 211 197 204 178 198 221 187 188 209 205 196 194 195 202 196 196 198 196 184 155 214 142 177 
12649 3 173 116 181 284 156 226 207 208 211 205 204 178 202 225 195 196 209 207 196 194 199 202 196 196 202 198 194 158 226 148 180 
12650 3 155 130 177 260 154 216 205 208 211 193 204 178 200 217 185 186 203 207 192 194 197 200 192 196 198 196 198 158 214 126 171 
12650 3 167 134 179 260 162 230 205 211 211 314 208 178 202 219 191 200 203 209 196 194 197 202 196 196 202 196 200 158 220 154 177 
12651 3 155 112 177 280 162 206 189 208 211 191 204 178 200 217 187 194 203 203 196 185 195 200 198 192 202 196 194 152 217 140 171 
12651 3 165 126 179 284 172 216 207 211 211 197 210 178 200 221 193 222 211 209 196 194 197 184 198 196 214 196 200 158 229 140 177 
12652 3 155 112 175 260 154 216 207 202 207 199 202 178 196 219 187 196 203 207 196 162 195 198 198 194 194 196 192 152 229 126 177 
12652 3 171 122 183 284 154 228 207 208 211 314 204 178 202 221 189 200 211 207 196 197 197 216 198 194 202 196 196 158 232 132 183 
12653 3 155 118 177 284 162 214 189 202 211 195 204 178 202 217 185 188 203 207 196 194 195 200 198 188 202 196 184 152 220 126 171 
12653 3 173 120 181 284 172 242 205 205 211 195 208 178 202 221 187 210 207 207 196 197 197 202 200 194 202 196 196 158 226 138 177 
12654 3 165 122 177 260 162 212 205 202 211 197 204 178 200 217 187 180 203 205 196 162 195 200 198 194 198 196 184 152 217 132 171 
12654 3 173 126 181 280 178 226 207 208 211 203 204 178 202 219 187 184 207 207 196 197 197 200 198 196 202 196 194 158 223 156 189 
12655 3 155 116 179 266 154 232 203 205 207 191 204 178 204 221 187 192 203 207 196 162 195 198 198 186 198 196 192 152 223 152 171 
12655 3 173 122 181 280 156 232 207 208 207 330 210 180 204 221 187 228 211 207 196 188 199 200 198 198 202 196 198 155 226 154 177 
12656 3 155 122 179 260 152 202 197 205 211 197 202 178 202 217 183 186 203 207 192 162 195 200 198 194 198 196 196 158 214 126 162 
12656 3 167 134 181 284 162 202 207 208 211 197 206 178 204 219 189 200 211 207 196 194 197 200 196 194 202 196 198 158 220 132 192 
12657 3 165 120 177 260 148 212 195 208 211 191 204 178 200 219 189 180 203 207 196 162 195 236 198 194 198 196 192 152 214 132 171 
12657 3 169 120 181 264 152 232 205 208 211 201 204 178 206 225 191 190 211 207 196 197 199 212 200 198 198 196 196 158 238 132 177 
12658 3 155 118 183 260 154 228 195 208 211 186 204 178 200 219 185 188 203 207 196 194 195 200 192 186 198 196 192 152 226 126 177 
12658 3 155 120 183 280 176 236 197 214 211 195 204 178 202 219 187 192 203 207 196 197 195 200 198 190 202 200 194 158 247 156 177 
12659 3 155 112 179 280 164 214 203 202 211 191 204 178 194 217 189 182 211 203 192 194 195 186 198 192 202 196 196 152 220 140 177 
12659 3 167 132 181 280 198 232 207 208 211 213 204 178 202 217 191 186 211 207 196 194 197 236 198 192 214 198 202 158 232 154 177 
12660 3 171 112 179 260 150 206 203 205 211 197 204 178 196 219 179 182 203 205 196 162 197 200 196 194 198 196 184 158 217 154 177 
12660 3 183 124 191 260 154 218 207 208 211 199 204 178 198 221 189 198 203 205 196 182 197 200 198 194 198 196 194 158 229 162 180 
12661 3 155 114 177 260 158 204 203 205 211 199 204 178 202 221 187 194 203 207 196 162 195 200 196 186 190 196 196 152 214 140 177 
12661 3 173 128 181 284 166 248 207 208 211 213 204 178 204 221 191 222 211 209 196 197 197 236 198 196 202 202 200 158 232 160 177 
12662 3 167 120 181 270 164 204 205 208 211 195 202 178 200 187 187 182 203 207 196 191 195 200 196 180 198 196 196 152 217 126 177 
12662 3 171 122 181 270 198 244 211 208 211 199 204 178 200 219 193 186 203 207 196 194 197 200 198 198 210 198 198 158 235 146 192 
12663 3 167 120 179 260 176 228 197 208 211 195 204 178 200 221 187 186 203 207 192 162 195 200 196 196 202 196 184 158 220 132 162 
12663 3 167 132 181 284 180 228 203 208 211 203 204 178 202 225 189 222 209 207 196 162 197 204 198 196 234 196 192 161 220 144 177 
12664 3 155 124 177 260 146 240 197 208 207 195 204 178 200 217 181 186 203 207 196 194 197 202 198 190 202 196 184 155 226 126 171 
12664 3 155 140 179 284 162 248 205 211 207 314 204 178 202 221 187 228 207 207 196 197 197 186 200 196 206 196 192 155 229 130 177 
12665 3 171 118 177 260 154 216 203 205 211 191 204 178 202 217 187 192 203 207 196 162 193 198 192 194 198 194 184 155 226 134 162 
12665 3 155 122 179 266 174 216 207 202 211 195 204 178 202 221 189 196 211 207 192 197 199 200 200 196 198 196 194 152 226 154 177 
12666 3 167 124 181 260 148 246 203 199 211 199 204 178 202 221 187 190 203 207 196 194 195 202 196 194 190 196 194 155 217 136 177 
12666 3 171 150 183 284 168 248 225 208 211 205 204 178 204 219 191 200 203 207 196 194 195 204 196 196 202 196 196 158 232 154 177 
12667 3 155 120 179 280 162 214 207 202 209 193 204 178 194 217 185 180 203 207 192 188 195 200 196 194 202 194 192 158 226 126 162 
12667 3 165 122 181 284 200 230 207 208 211 193 204 180 200 221 191 196 211 223 196 188 197 200 200 194 206 196 194 161 226 164 171 
12668 3 155 120 181 260 162 204 197 202 211 195 204 178 200 221 185 200 203 207 196 162 197 200 192 194 194 196 192 158 214 160 162 
12668 3 171 124 183 280 166 218 211 208 211 207 204 178 202 221 187 204 207 209 196 197 197 200 196 194 202 196 202 161 226 160 177 
12669 3 173 120 177 284 148 202 205 205 211 191 204 178 194 219 185 200 203 207 196 162 193 200 198 192 214 196 192 161 232 128 162 
12669 3 173 120 181 284 182 218 225 208 211 217 204 178 200 221 187 218 203 207 196 194 197 200 198 194 218 196 198 152 232 158 189 
12670 3 155 132 177 260 174 204 193 208 207 199 204 178 200 217 189 192 203 203 196 162 195 200 190 194 202 196 198 155 229 146 177 
12670 3 155 134 183 284 178 230 205 211 211 219 204 178 204 217 191 198 207 207 196 194 197 204 196 196 214 196 200 158 241 148 183 
12671 3 171 128 177 260 154 234 197 202 207 209 204 178 202 217 187 198 209 205 196 194 195 202 192 194 202 194 184 158 229 158 162 
12671 3 173 140 183 260 158 236 207 208 211 314 204 178 200 217 189 204 205 209 196 194 197 206 198 196 206 196 198 158 235 176 177 
12672 3 171 128 179 260 156 218 197 205 207 197 204 178 200 217 187 198 203 207 196 185 195 198 192 192 198 196 192 158 223 148 171 
12672 3 197 128 179 284 200 232 201 208 207 197 206 178 202 221 193 200 203 203 196 194 195 200 198 194 214 196 196 161 223 154 180 
4300 4 155 110 175 260 154 216 197 208 211 197 204 178 202 217 187 192 203 207 192 188 195 200 198 196 206 196 192 155 214 126 171 
4300 4 171 122 183 260 154 216 205 211 211 314 204 178 202 221 189 194 211 207 196 194 197 200 194 196 218 200 194 158 226 146 180 
4301 4 155 116 179 260 152 210 195 205 207 213 204 180 202 187 189 194 203 207 196 162 195 200 192 196 210 196 188 158 232 132 162 
4301 4 155 120 181 260 152 244 207 205 211 320 204 180 202 219 185 202 209 207 196 197 197 200 198 196 214 200 196 158 238 140 171 
4302 4 169 110 179 260 152 218 197 208 207 201 204 178 200 219 189 184 203 207 196 162 195 200 196 194 202 196 188 158 214 156 162 
4302 4 169 116 181 280 162 242 197 214 211 211 208 178 202 221 183 196 203 207 196 162 197 200 196 198 206 200 192 158 229 158 180 
4303 4 155 124 183 260 164 216 197 208 211 195 204 178 196 221 189 192 203 207 192 162 195 200 192 194 190 196 184 158 220 146 177 
4303 4 171 126 185 266 182 238 197 211 211 207 208 180 204 221 191 238 203 211 196 185 197 202 198 196 194 200 204 158 223 158 192 
4304 4 169 130 179 260 154 232 197 205 211 195 204 178 202 219 185 200 203 205 196 162 195 198 198 194 226 196 184 152 214 148 171 
4304 4 173 148 183 276 154 244 205 208 211 197 204 178 204 221 191 200 203 207 196 162 197 200 194 198 230 200 198 158 223 154 177 
4305 4 167 112 183 280 146 218 205 208 211 197 204 178 200 221 187 180 203 207 196 197 195 200 198 194 198 196 198 158 214 124 171 
4305 4 173 128 191 260 162 228 205 208 211 318 206 178 202 221 183 214 211 207 192 194 195 216 196 194 210 200 198 158 241 130 189 
4306 4 155 124 181 260 152 234 189 208 207 205 204 178 196 219 187 190 205 201 196 194 197 200 196 186 194 196 184 158 226 126 162 
4306 4 175 128 181 284 178 244 205 208 211 211 204 178 202 221 185 214 205 207 196 194 197 200 198 192 218 200 196 158 226 132 189 
4307 4 167 120 183 260 152 232 197 208 207 191 204 178 202 219 187 186 203 203 196 194 195 200 196 194 194 196 184 158 223 130 177 
4307 4 193 124 183 280 168 252 203 208 211 201 204 180 204 221 189 186 203 209 196 194 195 200 198 196 202 200 192 158 241 140 192 
4308 4 155 120 175 260 154 218 197 208 207 191 204 178 200 219 185 194 203 207 196 162 195 198 198 196 206 196 192 158 214 154 171 
4308 4 165 130 181 280 198 234 205 208 211 203 210 180 202 217 187 198 203 207 196 188 195 202 190 196 214 200 198 158 229 182 177 
4309 4 155 112 183 260 152 206 193 208 211 189 206 178 200 217 183 198 203 207 192 191 195 200 198 196 198 196 196 158 214 126 177 
4309 4 169 134 183 280 172 206 205 208 211 207 208 178 200 219 189 204 203 211 196 197 197 200 198 196 198 200 198 158 223 192 180 
4310 4 155 106 177 252 152 214 197 208 207 193 204 178 196 221 187 184 203 209 196 194 195 200 198 194 194 196 184 158 217 134 177 
4310 4 165 118 179 260 162 236 197 208 211 195 204 178 200 221 201 190 211 219 196 197 195 200 198 194 202 200 194 158 220 160 192 
4311 4 155 112 171 260 152 216 197 208 211 195 204 178 198 221 191 212 203 207 196 162 195 200 198 194 206 198 184 155 214 126 171 
4311 4 173 120 177 270 200 216 197 211 211 201 206 178 202 221 191 216 203 207 196 162 197 200 198 202 210 200 196 158 226 150 177 
4312 4 155 112 175 260 164 216 197 208 207 186 204 178 202 219 183 194 203 207 196 162 195 200 192 198 214 196 184 158 217 144 177 
4312 4 165 120 183 260 198 216 193 205 211 203 206 178 202 221 187 196 203 207 196 165 199 200 198 202 202 200 198 158 241 162 177 
4313 4 167 116 181 256 168 204 193 205 207 201 202 178 202 221 187 192 203 207 196 185 197 200 192 194 198 196 184 158 214 160 162 
4313 4 173 116 181 260 172 204 199 205 211 207 204 178 202 221 189 198 209 207 202 188 197 200 200 196 202 200 188 158 214 176 189 
4314 4 155 126 177 280 154 210 197 205 207 195 204 178 200 221 187 214 203 207 196 185 197 198 192 196 190 196 194 158 220 126 171 
4314 4 171 110 183 284 162 232 197 208 211 197 208 180 202 187 187 226 211 215 196 197 195 200 198 196 190 200 198 155 223 180 177 
4315 4 155 122 167 260 150 220 197 202 207 193 204 178 200 217 181 194 203 207 192 197 193 184 198 192 198 196 184 158 229 144 171 
4315 4 169 140 183 284 168 228 203 208 211 193 208 178 202 221 187 220 207 207 196 197 195 202 196 205 202 200 198 158 232 136 177 
4316 4 155 102 177 280 164 226 197 208 211 201 204 178 202 219 187 186 207 207 196 188 195 200 192 194 198 196 200 158 229 126 177 
4316 4 167 120 183 280 174 230 207 208 211 314 204 180 202 221 187 198 211 209 196 197 195 200 198 194 222 200 213 161 232 142 177 
4317 4 155 110 175 266 152 224 205 202 211 191 204 178 202 217 187 190 203 205 196 194 195 202 192 186 210 196 184 155 220 154 180 
4317 4 165 114 181 260 152 220 205 208 211 195 204 178 200 217 187 192 211 207 196 194 195 202 198 194 210 200 198 158 232 154 189 
4318 4 155 116 177 256 150 204 195 202 211 191 204 178 202 221 187 186 203 203 192 188 195 184 192 192 198 198 184 155 214 132 189 
4318 4 167 128 181 260 162 216 203 211 211 201 204 178 202 221 189 206 211 207 196 194 197 206 200 198 214 200 194 158 229 154 189 
4319 4 155 120 181 260 164 226 205 205 207 191 204 178 202 219 189 180 203 207 196 162 197 200 196 190 218 196 196 158 214 150 162 
4319 4 173 128 183 280 172 230 207 211 211 195 204 180 202 221 189 190 213 207 196 197 197 226 198 196 222 200 198 158 226 150 177 
4320 4 165 120 175 260 152 210 205 205 211 203 204 178 202 219 193 182 203 207 192 194 195 198 192 196 194 196 196 155 226 152 171 
4320 4 173 134 183 260 166 244 211 208 211 223 204 178 202 221 189 228 207 209 196 197 197 206 198 200 222 200 198 158 232 156 177 
4321 4 167 124 181 260 156 218 193 205 207 195 204 178 200 183 181 186 203 207 196 162 195 200 192 194 194 196 184 158 220 126 177 
4321 4 167 126 181 284 174 230 197 208 211 205 204 178 200 221 189 202 209 209 196 188 195 200 198 196 202 200 202 158 223 134 192 
4322 4 167 112 181 260 150 212 197 208 211 201 204 178 196 217 185 186 203 203 192 188 195 200 192 192 206 196 184 158 223 126 177 
4322 4 171 128 185 280 162 228 197 211 211 209 204 178 200 221 187 192 203 207 196 194 195 202 198 192 206 200 194 161 223 192 177 
4323 4 173 112 181 260 152 230 205 202 211 191 204 178 200 219 185 192 205 207 196 188 195 198 192 186 206 196 198 155 226 156 162 
4323 4 173 120 183 284 202 216 197 208 211 195 206 178 202 221 185 196 207 207 196 194 197 200 198 194 218 200 202 158 232 158 171 
4324 4 155 112 181 260 152 232 197 205 211 197 204 178 200 187 183 184 203 207 192 188 197 200 192 194 210 196 184 158 214 126 162 
4324 4 177 128 185 266 156 248 197 208 211 199 204 178 202 219 183 224 207 209 196 197 199 200 198 196 210 200 198 158 232 158 177 
4325 4 165 102 179 266 154 212 205 202 211 186 204 178 196 219 185 180 211 205 196 188 195 200 198 192 190 196 192 158 223 154 162 
4325 4 179 112 181 280 174 220 217 208 211 197 204 180 202 219 185 200 205 209 196 194 197 200 198 194 214 200 196 158 238 158 162 
4326 4 167 108 181 266 162 216 205 205 207 191 204 178 204 217 189 180 203 207 196 188 197 200 198 194 198 196 184 155 214 142 162 
4326 4 167 124 183 284 176 236 207 211 211 213 204 178 204 221 191 202 205 207 196 194 195 202 200 196 202 200 192 155 226 170 177 
4327 4 173 102 179 260 160 218 193 205 211 186 202 178 200 221 187 184 203 203 196 162 195 200 192 194 202 198 184 149 223 140 171 
4327 4 173 120 181 280 164 228 193 208 211 195 204 178 200 221 193 186 209 205 196 162 197 200 198 196 214 200 202 161 226 160 177 
4328 4 155 122 179 260 162 204 197 208 207 186 204 178 202 219 189 186 203 207 196 162 195 200 198 196 198 196 192 158 214 144 162 
4328 4 169 128 181 280 162 212 197 208 211 209 204 180 202 221 183 240 211 207 196 162 197 202 198 196 202 200 196 158 226 150 177 
4329 4 165 116 181 260 154 216 193 208 207 195 204 178 200 219 185 190 203 209 196 162 195 200 192 196 202 196 198 158 220 154 171 
4329 4 175 140 181 280 172 224 197 208 211 203 204 178 202 221 187 200 211 215 196 194 197 204 196 196 218 200 202 158 226 188 177 
4330 4 155 122 179 260 156 230 193 208 211 191 204 178 200 219 189 194 203 207 196 194 195 200 192 186 218 196 188 152 226 136 171 
4330 4 167 140 183 280 162 234 197 208 211 195 204 178 202 221 193 198 203 207 196 194 197 198 198 194 222 200 200 158 232 156 174 
4331 4 155 128 177 260 144 228 197 205 211 186 202 178 200 219 179 180 203 205 196 188 195 202 198 194 202 196 196 155 214 134 171 
4331 4 173 134 185 260 152 230 205 208 211 191 204 178 202 221 189 210 203 207 196 194 197 200 196 194 202 196 198 158 229 156 177 
4332 4 155 128 181 280 154 228 197 208 207 193 204 178 200 219 183 194 203 207 196 194 195 200 192 194 202 196 184 158 226 132 162 
4332 4 167 128 181 284 176 230 205 208 211 195 204 180 202 221 187 220 209 207 196 194 195 200 198 196 198 200 196 161 226 154 177 
4333 4 155 102 179 260 162 218 197 202 211 193 204 178 202 219 187 194 203 207 196 194 197 184 198 192 198 196 184 158 214 138 177 
4333 4 169 118 181 270 164 238 197 208 211 201 204 178 202 221 185 216 207 207 196 200 197 184 198 194 202 200 198 161 232 138 180 
4334 4 155 112 181 260 162 216 205 208 209 195 202 178 196 219 187 192 211 205 196 162 195 192 192 196 190 198 198 155 232 132 177 
4334 4 183 144 185 266 178 228 205 211 211 199 208 178 202 221 187 230 211 207 196 188 197 204 198 196 222 200 221 158 238 192 177 
4335 4 155 130 179 260 162 208 205 202 211 191 204 178 202 221 191 196 203 205 192 162 197 200 192 196 214 196 200 155 217 126 162 
4335 4 155 140 181 280 166 222 205 208 211 195 204 178 202 221 193 230 203 207 196 182 197 204 196 196 218 200 200 158 232 192 177 
4336 4 171 110 177 260 150 212 207 205 211 195 204 178 196 219 185 184 203 207 196 194 195 200 198 194 198 196 184 155 214 126 177 
4336 4 171 128 179 284 162 216 207 208 211 195 204 180 202 221 183 186 211 207 196 194 197 200 198 194 202 200 198 158 238 160 177 
4337 4 155 120 179 260 148 228 197 202 211 207 204 178 196 221 187 196 203 207 196 182 195 200 192 194 210 198 184 158 214 132 165 
4337 4 167 126 181 280 162 212 197 205 211 219 208 178 200 225 187 224 207 207 196 197 195 236 198 194 206 200 194 161 226 138 177 
4338 4 165 118 181 276 154 216 197 208 211 193 208 178 200 219 191 186 211 209 196 162 195 200 198 190 194 196 188 158 220 126 171 
4338 4 165 128 183 284 152 228 205 208 211 197 204 178 202 221 185 222 205 211 192 188 197 200 200 190 214 200 192 164 229 152 180 
4339 4 169 102 183 266 162 212 205 208 207 203 204 178 202 219 187 192 203 209 192 188 195 200 192 194 190 196 184 152 214 148 177 
4339 4 169 124 185 280 178 228 205 208 211 203 204 180 202 221 187 200 205 209 196 194 195 202 198 196 202 200 184 158 214 160 177 
4340 4 155 126 181 280 162 208 197 208 207 201 204 178 202 221 191 186 203 207 196 188 197 200 198 196 194 198 184 155 214 126 162 
4340 4 167 126 189 284 198 218 197 211 211 209 206 178 204 221 191 192 203 207 196 188 197 200 198 198 202 200 200 158 226 142 177 
4341 4 169 112 181 266 132 218 205 205 207 201 204 178 202 219 187 184 203 207 196 162 195 200 196 194 222 196 196 155 214 154 162 
4341 4 169 140 183 266 166 240 207 208 211 203 204 178 204 221 193 190 211 207 196 162 197 216 198 196 226 200 198 158 232 168 171 
4342 4 155 112 181 260 154 212 203 202 211 195 204 178 198 219 187 192 203 207 196 188 197 200 190 194 206 198 196 152 214 132 171 
4342 4 171 126 181 280 176 228 203 205 211 199 208 178 206 221 195 224 211 209 196 188 195 200 198 196 210 196 198 158 223 168 177 
4343 4 155 112 179 260 152 230 189 202 211 195 204 178 202 217 185 186 203 205 196 194 197 200 198 196 202 198 194 152 208 126 156 
4343 4 183 112 181 260 166 240 205 208 211 203 204 178 198 221 183 194 207 207 196 194 197 236 198 196 222 196 200 158 220 140 171 
4344 4 155 112 181 260 158 204 203 205 211 195 202 178 202 217 185 180 203 207 192 162 195 198 198 186 214 196 198 158 214 156 177 
4344 4 167 124 183 284 162 230 207 205 211 320 204 178 204 217 189 194 207 207 196 197 195 200 198 196 222 196 200 158 232 194 180 
4345 4 167 124 183 260 152 214 205 208 211 191 204 178 202 221 185 198 203 205 192 194 195 200 198 196 198 196 184 152 214 126 180 
4345 4 173 128 183 284 152 228 205 208 211 203 204 178 202 221 191 222 209 207 196 194 197 198 198 194 202 200 198 158 229 168 189 
4346 4 155 116 181 284 166 232 203 205 211 191 206 178 202 221 181 184 203 207 196 188 195 200 198 194 202 196 188 152 226 154 177 
4346 4 173 122 183 284 166 218 207 208 211 221 208 178 200 217 187 194 209 207 196 197 203 200 198 196 218 196 194 155 229 156 192 
4347 4 173 116 177 280 148 216 205 208 207 193 202 178 202 219 187 186 203 207 196 182 197 200 196 196 202 196 194 152 214 130 177 
4347 4 193 128 179 284 198 232 207 205 211 197 206 178 202 219 183 200 207 207 196 188 197 200 198 196 230 196 200 158 226 148 192 
4348 4 155 116 177 284 160 204 193 205 211 207 204 178 200 217 185 192 203 207 196 194 195 202 198 196 194 196 184 158 214 152 177 
4348 4 169 126 179 284 164 230 207 208 211 318 208 180 200 221 191 192 213 207 196 194 197 202 198 196 202 196 194 164 220 164 177 
4349 4 167 102 177 284 152 202 207 205 211 186 204 178 200 217 185 192 209 209 196 162 195 200 198 194 202 196 184 152 226 184 171 
4349 4 171 114 181 284 170 228 207 211 211 203 204 180 202 219 189 192 209 209 196 188 197 202 198 196 210 196 196 158 226 186 177 
4350 4 167 120 181 260 152 230 197 208 207 207 204 178 200 217 187 188 207 207 192 182 195 200 198 186 198 196 196 158 214 126 177 
4350 4 173 128 185 284 152 230 207 208 211 207 204 180 202 219 189 196 209 207 196 194 199 202 196 196 218 196 202 161 232 152 180 
4351 4 155 120 181 280 166 204 197 208 211 191 204 178 196 217 189 194 209 207 196 162 195 216 198 190 198 196 184 161 214 138 177 
4351 4 165 126 183 280 192 228 193 211 211 191 204 178 202 219 189 182 213 207 196 194 199 186 198 196 202 196 198 158 223 144 177 
4352 4 155 122 181 280 152 214 193 208 211 201 204 178 202 217 189 184 211 205 192 194 195 200 192 196 210 196 194 152 226 126 177 
4352 4 155 122 183 284 152 216 197 205 211 213 206 180 202 221 191 186 211 207 196 194 195 200 198 198 210 196 200 158 229 126 180 
4353 4 155 106 179 260 146 216 193 205 207 195 204 178 202 217 187 180 203 203 196 188 195 198 192 194 202 196 200 152 223 134 171 
4353 4 171 128 183 280 152 230 193 208 213 205 204 180 204 219 187 198 211 219 196 194 197 200 198 196 222 196 202 155 229 144 177 
4354 4 155 120 177 280 152 234 197 202 207 186 204 178 202 219 189 198 203 203 196 162 195 200 198 186 202 200 192 155 214 132 162 
4354 4 167 120 181 284 160 204 199 205 211 191 204 178 202 219 187 216 203 207 196 194 195 202 200 196 210 196 200 158 226 168 177 
4355 4 155 112 179 260 162 204 197 208 211 199 204 178 202 221 189 194 203 207 196 194 195 200 198 186 202 196 190 152 217 126 156 
4355 4 173 138 183 260 178 214 207 211 211 199 204 178 204 221 195 196 203 207 196 200 197 236 196 202 206 200 198 152 226 144 177 
4356 4 155 122 177 260 166 230 197 208 207 191 204 178 200 217 179 184 203 203 196 162 193 200 198 194 198 196 194 155 217 126 177 
4356 4 171 128 185 260 178 252 207 208 211 201 204 178 200 219 187 186 207 207 196 194 197 202 198 196 206 196 200 158 223 132 177 
4357 4 155 112 175 260 162 236 201 208 207 195 204 178 202 217 189 190 203 203 192 162 195 200 192 194 190 196 196 155 226 134 177 
4357 4 173 122 181 280 166 260 205 208 211 223 206 178 206 221 189 214 205 207 196 194 197 200 196 196 206 196 198 146 226 154 177 
4358 4 155 128 179 260 154 218 201 208 207 195 204 178 200 217 185 186 203 207 196 162 195 200 198 186 210 196 184 152 217 132 171 
4358 4 173 128 181 284 154 252 207 208 211 201 208 178 202 221 187 202 203 207 196 197 197 200 192 196 214 196 196 155 226 134 177 
4359 4 155 130 181 266 154 220 193 205 211 195 204 178 200 187 187 186 203 205 192 194 195 200 198 194 202 196 192 158 217 134 159 
4359 4 155 138 183 284 196 232 207 208 211 217 204 178 204 219 189 198 205 209 196 194 195 216 198 196 210 196 219 158 220 134 171 
4360 4 155 112 181 266 162 224 193 202 211 191 204 178 200 221 185 186 203 207 192 162 195 200 192 196 202 196 184 152 226 136 162 
4360 4 169 150 181 266 170 228 197 208 211 205 204 178 204 221 183 190 209 207 196 197 195 200 198 196 214 196 192 152 238 180 183 
4361 4 155 128 179 260 160 204 203 205 211 197 204 178 200 187 183 190 203 207 196 162 195 200 192 196 198 196 192 155 217 132 171 
4361 4 171 138 185 270 178 232 207 214 211 217 204 178 200 219 183 194 209 207 196 194 199 200 198 196 202 196 192 158 220 160 171 
4362 4 167 112 183 260 156 216 197 205 207 195 204 178 200 221 189 184 203 205 192 162 195 200 198 190 198 198 198 152 214 148 171 
4362 4 173 116 183 260 198 234 197 208 211 211 204 180 198 221 191 214 209 207 192 194 197 204 198 196 202 196 204 155 232 154 180 
4363 4 165 120 183 284 150 216 203 205 211 195 208 178 202 221 187 194 203 207 196 194 195 200 198 194 202 196 198 152 232 168 162 
4363 4 171 134 177 284 198 216 213 208 211 213 208 178 204 221 185 198 203 207 196 197 195 200 200 200 206 196 198 158 238 148 177 
4364 4 173 112 179 260 146 216 201 205 211 193 204 178 202 187 189 216 205 205 192 188 195 200 192 194 202 196 194 158 217 134 162 
4364 4 173 114 181 284 162 232 207 208 211 201 204 178 202 219 189 220 207 207 196 194 197 200 198 198 214 196 194 161 238 156 177 
4365 4 155 130 181 284 132 212 203 202 211 193 204 178 194 219 189 184 203 207 196 185 195 200 198 194 202 196 192 155 220 128 171 
4365 4 171 132 183 284 148 228 201 208 211 195 204 178 202 221 189 186 203 207 196 197 197 200 198 196 210 200 196 152 226 128 177 
4366 4 171 102 181 270 156 232 201 205 211 193 204 178 200 221 185 184 203 207 196 188 195 200 192 194 190 196 198 152 223 164 171 
4366 4 175 126 183 280 160 232 203 208 211 211 208 178 202 221 185 192 211 207 196 194 195 200 192 194 202 196 200 158 232 168 189 
4367 4 155 106 181 280 162 222 193 205 207 195 204 178 200 217 189 178 205 207 192 194 197 200 192 192 202 196 192 158 226 126 177 
4367 4 173 134 183 284 166 224 203 208 207 195 204 180 204 221 189 190 205 207 196 194 197 202 198 196 206 196 200 161 241 156 177 
4368 4 155 110 179 260 162 230 205 205 207 193 204 178 196 221 189 186 203 207 196 194 195 200 192 192 194 196 196 158 220 192 177 
4368 4 171 122 183 266 200 250 193 208 211 318 206 180 196 221 191 234 207 207 196 197 197 202 198 194 202 196 202 158 247 192 177 
4369 4 155 108 183 260 176 222 197 205 211 193 202 178 200 219 187 190 207 205 196 162 195 200 198 194 198 196 192 158 226 154 162 
4369 4 169 122 183 266 210 232 197 208 211 201 204 178 202 221 191 216 203 207 196 194 197 200 198 196 202 196 198 161 229 154 171 
4370 4 155 122 179 260 154 244 197 202 207 195 204 178 202 217 185 198 203 207 192 194 193 198 198 196 198 196 192 152 205 126 177 
4370 4 171 122 183 280 162 204 197 208 211 213 204 178 204 221 189 234 203 207 196 200 195 206 198 198 202 196 202 152 223 126 192 
4371 4 155 120 181 260 156 228 189 208 211 195 202 178 196 221 183 186 203 207 196 194 197 198 192 194 202 196 194 152 214 126 162 
4371 4 167 146 183 260 162 236 203 208 211 205 204 178 202 221 193 224 203 207 196 197 197 200 198 194 202 196 196 158 220 148 177 
4372 4 155 122 183 280 152 210 197 202 207 197 204 178 202 217 187 200 203 203 196 162 197 200 198 194 198 196 184 149 214 142 177 
4372 4 167 140 189 280 166 228 197 208 211 219 204 178 202 217 191 222 211 207 196 194 197 202 198 196 202 196 184 158 232 158 177 
4373 4 167 112 179 260 152 228 201 205 211 197 204 178 202 217 185 186 203 203 196 194 197 200 198 192 202 196 198 155 217 130 180 
4373 4 173 144 183 266 180 240 209 208 211 197 206 180 204 221 189 218 203 207 196 197 199 216 200 198 202 196 198 158 223 134 189 
4374 4 155 126 179 260 162 214 193 202 211 195 204 178 194 219 183 198 203 205 196 188 195 200 192 194 202 196 184 152 214 126 177 
4374 4 169 126 183 260 172 214 197 208 211 203 204 178 202 219 193 222 203 205 196 194 201 216 198 196 202 196 194 158 229 142 177 
12675 5 167 120 177 280 150 218 197 208 207 205 204 178 200 219 187 198 203 207 196 162 195 200 198 194 194 196 194 152 217 152 162 
12675 5 175 120 183 284 176 228 205 211 211 217 210 178 202 221 195 216 211 219 196 188 199 200 198 196 222 200 194 158 235 154 177 
12676 5 155 112 177 266 146 218 193 205 211 197 204 178 202 219 187 180 209 207 196 188 195 198 198 196 190 196 198 152 217 152 177 
12676 5 155 128 177 280 164 232 225 208 211 195 204 180 204 219 197 192 211 209 196 194 197 200 198 196 222 196 198 158 217 186 189 
12677 5 175 112 181 270 154 218 203 208 211 193 204 178 200 219 187 190 203 207 196 162 197 200 198 194 190 196 194 152 226 154 162 
12677 5 179 118 183 280 168 228 207 208 211 203 206 178 202 219 187 194 203 209 196 162 197 200 198 198 194 196 198 152 229 178 177 
12678 5 167 110 179 260 162 218 197 202 211 191 204 178 202 221 185 192 203 207 192 188 195 198 198 194 198 196 184 152 226 148 177 
12678 5 175 126 171 270 144 244 203 208 211 213 208 178 202 221 191 218 209 207 196 188 195 200 194 196 214 196 194 155 217 146 177 
12679 5 167 112 179 260 152 216 205 208 207 201 204 178 200 219 181 194 203 207 196 185 197 200 192 196 194 196 198 155 226 146 174 
12679 5 167 120 189 270 168 230 207 208 211 195 208 178 202 221 189 200 211 207 196 197 197 206 198 196 222 196 198 158 226 156 177 
12680 5 167 118 179 266 152 202 203 208 207 211 202 178 200 219 179 184 203 207 196 194 193 200 196 194 202 196 190 158 217 144 174 
12680 5 181 118 179 284 198 204 205 208 211 211 204 180 202 221 187 212 211 207 196 197 197 200 198 196 202 196 188 161 226 178 177 
12681 5 165 110 179 284 154 246 197 208 207 207 204 178 196 217 187 180 209 207 196 162 195 184 198 196 194 196 196 158 223 138 177 
12681 5 169 112 181 284 166 250 205 205 211 207 206 180 198 221 191 214 211 209 196 194 195 200 198 196 210 196 184 158 235 152 183 
12682 5 155 108 183 266 152 212 205 202 211 199 204 178 202 219 201 186 203 207 196 194 195 200 196 200 194 192 196 155 223 136 171 
12682 5 173 112 183 284 162 216 215 211 211 201 204 178 202 219 185 196 205 209 196 197 195 200 198 206 206 196 198 158 226 156 177 
12683 5 167 138 181 260 156 220 197 208 211 197 204 178 196 219 179 194 203 207 196 162 195 200 196 196 218 196 184 152 220 148 162 
12683 5 181 140 183 260 162 240 197 211 211 197 204 178 202 221 179 200 203 207 196 188 199 200 198 196 218 196 198 158 229 162 177 
12684 5 155 134 179 284 154 218 197 205 207 195 204 178 200 219 191 184 203 207 196 197 195 198 192 194 210 196 198 146 220 152 177 
12684 5 169 102 181 280 162 206 207 208 211 201 204 178 196 221 189 216 203 207 196 194 197 200 198 196 214 196 184 164 226 176 189 
12685 5 171 122 181 280 150 204 205 208 207 197 204 178 202 219 183 186 209 205 196 162 195 198 196 182 194 196 184 152 214 126 156 
12685 5 171 122 181 284 168 210 205 208 211 314 204 180 202 219 189 186 211 207 196 162 197 200 198 194 210 196 206 158 223 154 177 
12686 5 167 112 179 280 152 216 193 202 211 193 204 178 200 219 183 186 201 207 196 188 195 200 198 192 210 198 194 155 226 150 177 
12686 5 167 112 179 284 160 224 201 208 211 215 206 180 204 221 183 186 205 205 196 197 197 204 198 196 210 200 200 161 226 158 177 
12687 5 155 120 177 260 148 218 197 202 211 189 202 178 202 221 187 192 211 219 196 162 197 200 198 196 214 196 184 155 220 160 162 
12687 5 167 128 181 284 158 228 205 208 211 211 204 178 200 221 191 206 203 219 196 188 195 218 198 196 202 196 196 158 232 162 177 
12688 5 155 116 175 260 146 216 197 208 211 201 204 178 200 217 187 188 209 205 196 162 195 202 196 194 218 196 184 152 226 132 177 
12688 5 173 128 185 284 162 218 201 208 211 217 208 178 202 219 187 198 211 205 196 188 195 236 198 196 218 196 184 158 232 194 177 
12689 5 155 110 181 280 146 216 193 202 207 193 204 178 200 217 187 194 205 207 192 197 193 200 192 196 214 196 194 158 214 136 177 
12689 5 167 114 185 284 146 218 203 208 211 207 204 178 202 221 185 224 205 215 196 162 197 200 198 202 218 196 196 158 226 154 177 
12690 5 167 126 181 260 154 212 201 208 207 184 204 178 200 217 183 180 203 207 196 162 195 200 198 194 210 196 184 158 217 136 171 
12690 5 167 128 183 280 176 212 203 205 211 197 204 178 202 221 191 194 203 207 196 162 197 236 198 196 214 196 194 158 229 164 177 
12691 5 167 114 183 260 152 232 189 205 207 201 204 178 202 219 185 192 203 209 196 162 195 236 198 194 214 196 192 152 214 150 177 
12691 5 175 140 185 284 152 248 197 208 211 205 204 178 202 221 187 202 209 209 196 162 197 200 192 196 234 196 196 158 217 158 189 
12692 5 155 108 179 266 168 204 197 205 211 195 206 178 200 219 183 188 203 205 196 188 195 184 198 194 218 196 196 146 226 134 162 
12692 5 171 114 181 280 174 252 201 205 211 219 208 178 202 219 183 206 207 207 196 194 195 200 198 194 238 196 196 161 229 134 177 
12693 5 155 112 181 280 148 216 203 208 211 205 202 178 200 221 185 184 203 207 196 203 195 200 198 194 194 196 184 146 214 134 171 
12693 5 173 124 183 284 152 244 203 208 211 306 204 178 200 226 189 206 209 209 196 162 195 236 198 198 206 196 202 155 214 138 177 
12694 5 157 126 177 270 148 212 193 208 207 205 204 178 200 219 187 182 203 207 196 194 195 200 192 192 194 196 198 158 217 132 156 
12694 5 169 128 179 284 152 262 201 208 211 314 204 180 202 221 189 200 207 207 196 194 195 204 198 200 206 196 198 158 226 154 177 
12695 5 167 114 181 260 154 220 193 205 207 193 206 178 198 217 187 184 203 203 196 188 197 200 196 196 210 196 192 152 214 146 162 
12695 5 171 122 183 284 168 230 207 208 211 209 208 178 202 219 187 184 203 207 196 194 197 204 198 202 210 196 198 158 217 154 177 
12696 5 165 118 177 260 154 220 197 202 211 203 204 178 202 219 187 180 203 207 196 162 195 206 192 196 206 196 184 152 223 152 177 
12696 5 171 128 185 260 162 232 205 205 211 203 208 178 202 219 193 192 203 209 196 182 195 200 198 200 206 196 200 152 229 152 156 
12697 5 155 124 177 270 152 204 205 202 211 201 204 178 202 219 187 180 203 207 196 162 195 200 198 194 210 196 194 158 214 128 162 
12697 5 171 130 183 280 152 232 215 208 211 203 208 178 202 221 187 196 203 207 196 194 197 204 198 194 210 196 194 158 229 154 177 
12698 5 167 122 177 280 148 226 201 208 211 195 204 178 200 219 187 184 203 203 196 162 195 198 198 196 194 196 200 161 214 152 177 
12698 5 171 128 179 284 154 240 203 208 211 197 208 180 204 219 183 186 203 207 196 194 195 204 198 196 214 196 200 152 229 156 177 
12699 5 167 112 179 280 150 210 201 202 211 197 204 178 200 187 183 192 203 207 196 162 191 182 198 194 194 196 202 161 226 156 162 
12699 5 171 122 183 280 162 214 203 208 211 217 206 180 200 221 187 210 203 209 196 194 195 200 196 196 194 196 184 158 214 184 162 
12700 5 155 118 177 280 150 216 207 205 211 201 204 178 200 219 191 186 207 207 192 162 195 202 198 194 198 196 196 155 208 132 177 
12700 5 167 132 183 280 198 224 189 205 211 237 206 178 210 221 189 186 213 207 196 162 195 202 198 196 198 196 200 158 226 158 183 
12701 5 155 120 181 280 148 212 197 208 207 193 204 178 200 219 201 192 203 203 192 188 197 198 198 196 210 196 188 161 214 154 177 
12701 5 167 120 183 284 152 216 207 205 211 205 204 178 202 221 189 194 203 219 196 197 197 200 198 196 210 196 206 158 223 160 192 
12702 5 155 112 179 280 150 216 201 202 207 197 204 178 200 219 185 186 203 207 196 194 197 200 192 184 206 196 194 155 217 154 162 
12702 5 167 124 181 284 168 218 203 208 211 201 204 178 202 221 187 234 203 207 196 194 199 204 198 196 206 196 206 155 229 162 177 
12703 5 171 110 179 260 150 204 197 208 207 211 204 178 202 219 183 188 203 205 196 194 195 200 198 196 198 196 184 158 214 134 162 
12703 5 155 132 183 270 150 218 201 208 207 213 208 180 202 217 183 196 203 207 196 194 197 200 198 196 198 204 213 158 229 152 177 
12704 5 171 120 177 280 150 270 197 208 211 197 204 178 198 219 187 184 203 207 196 188 195 200 192 184 210 196 184 155 232 168 171 
12704 5 171 120 183 284 174 214 201 208 211 199 204 178 200 221 187 208 209 209 196 197 197 210 200 200 210 196 198 155 235 170 171 
12705 5 171 112 181 260 154 218 193 202 207 191 204 178 200 219 193 186 203 207 192 194 195 200 198 194 234 196 192 161 220 140 177 
12705 5 185 118 181 260 200 230 207 208 211 211 204 180 202 219 197 192 211 207 196 197 197 200 196 196 202 196 194 161 223 156 189 
12706 5 167 112 181 260 154 232 207 208 211 197 204 178 196 217 185 218 203 203 192 162 195 198 196 196 194 196 184 155 214 150 177 
12706 5 173 116 183 284 166 240 207 208 211 203 204 178 202 219 187 186 211 207 196 194 199 200 198 198 210 196 206 161 217 152 171 
12707 5 167 112 181 260 146 210 197 202 207 191 202 178 202 219 183 196 203 207 196 162 197 198 198 194 202 196 200 152 220 134 162 
12707 5 167 128 181 266 184 230 203 205 211 201 202 178 202 221 187 208 203 209 196 188 197 200 198 202 218 196 200 158 241 150 177 
12708 5 155 112 179 266 154 204 197 205 207 195 204 178 200 219 193 184 203 207 196 162 193 194 198 196 194 196 198 158 214 154 177 
12708 5 167 128 183 266 154 228 205 208 211 201 208 178 202 221 191 186 209 207 196 203 197 198 198 202 210 196 200 161 226 156 183 
12709 5 171 112 181 266 154 216 197 208 211 193 202 178 200 219 183 180 209 207 196 194 195 200 198 194 190 196 198 158 217 136 162 
12709 5 171 120 183 266 152 230 207 211 211 205 208 178 200 219 179 184 211 207 196 194 195 204 196 198 198 196 184 158 223 142 177 
12710 5 169 102 181 266 146 218 189 208 211 199 204 178 200 217 183 184 203 207 196 162 197 200 196 194 194 196 200 152 226 134 171 
12710 5 175 110 183 260 162 232 207 205 211 199 206 178 200 219 183 186 203 207 196 197 197 206 198 196 214 196 200 158 235 148 177 
12711 5 155 120 185 270 148 204 197 202 207 191 204 178 200 219 187 194 203 207 196 162 195 204 198 194 202 196 196 161 217 126 177 
12711 5 167 128 185 280 154 216 203 208 211 193 204 178 200 221 187 200 209 207 204 194 195 200 198 196 234 196 198 161 226 158 177 
12712 5 155 122 179 260 152 204 197 208 207 199 204 178 200 219 193 188 203 207 196 185 195 200 198 196 194 196 188 152 214 138 171 
12712 5 171 122 181 280 176 232 207 211 207 203 206 178 200 219 197 200 203 207 196 188 197 202 198 196 202 196 194 158 217 154 177 
12713 5 171 112 177 260 148 232 203 208 207 199 204 178 200 219 183 196 203 207 196 162 195 184 198 184 194 196 188 158 223 138 177 
12713 5 167 124 183 284 152 242 207 211 211 207 204 180 204 221 187 210 211 209 196 194 195 200 196 196 194 198 206 158 229 140 189 
12714 5 177 128 177 266 148 220 197 205 207 197 204 178 196 219 185 184 203 207 192 162 195 198 198 192 214 196 184 152 223 140 177 
12714 5 183 146 189 280 148 244 205 208 211 221 212 180 202 221 191 224 209 207 196 194 197 198 192 198 214 196 196 158 229 148 177 
12715 5 171 136 181 280 148 222 201 208 211 191 202 178 198 219 183 184 203 205 196 194 195 200 198 196 222 196 182 155 226 150 177 
12715 5 155 130 185 280 168 232 207 208 211 197 202 178 204 221 183 212 211 209 196 194 195 236 196 198 214 196 196 158 235 132 177 
12716 5 167 106 179 260 132 230 197 208 207 205 208 178 202 219 185 188 205 207 196 162 195 200 198 194 210 196 194 155 214 150 177 
12716 5 175 106 183 284 152 232 203 208 211 189 210 178 200 219 191 220 205 207 196 188 195 200 198 196 210 196 194 158 223 152 177 
12717 5 155 130 181 260 160 212 197 202 207 209 204 178 200 219 185 196 203 207 196 197 195 200 198 194 202 196 184 158 220 140 177 
12717 5 169 132 181 280 166 242 205 205 211 217 204 178 210 221 187 208 205 209 192 162 197 202 198 202 202 196 198 161 223 152 189 
12718 5 167 116 177 260 154 232 197 208 211 197 204 178 200 219 189 188 203 207 192 162 195 200 198 184 194 196 194 152 226 154 162 
12718 5 173 116 179 280 198 248 207 205 211 197 206 178 204 221 191 200 203 207 196 162 195 222 198 196 214 196 200 158 232 160 177 
12719 5 167 120 175 280 152 206 197 205 207 205 204 178 202 219 187 182 203 207 192 185 195 200 198 184 206 196 188 158 217 136 177 
12719 5 171 120 177 284 170 230 207 211 207 207 208 178 202 219 189 208 203 207 192 194 197 200 192 196 210 196 202 158 226 180 177 
12720 5 181 112 181 260 146 216 201 205 211 199 202 178 200 219 187 200 203 205 192 162 195 206 198 196 202 196 184 152 217 150 171 
12720 5 185 128 171 280 146 222 207 205 211 217 204 178 202 219 193 220 203 207 196 194 197 236 194 196 202 204 192 164 223 154 177 
12721 5 167 126 177 284 146 216 193 205 211 197 204 178 202 219 193 188 203 207 192 194 195 200 196 194 214 196 198 155 223 156 171 
12721 5 173 126 185 284 166 232 193 208 211 205 204 180 202 219 189 198 203 207 196 188 195 230 198 196 214 196 204 161 229 160 192 
12722 5 155 120 181 276 152 216 201 202 211 195 206 178 200 219 195 188 203 209 196 188 195 200 192 194 206 196 194 152 226 130 177 
12722 5 173 128 183 280 160 220 205 208 211 195 208 180 202 219 193 212 209 209 196 194 197 236 192 198 206 200 200 164 226 166 177 
4001 6 167 112 177 260 154 244 201 208 211 197 202 178 202 219 193 180 203 205 196 194 195 200 194 192 230 196 196 158 223 152 174 
4001 6 167 124 179 260 168 252 203 208 211 203 202 178 208 219 189 194 203 207 196 194 195 200 198 196 234 196 198 158 235 154 177 
4002 6 191 134 181 260 132 218 203 202 211 203 204 178 200 219 183 186 209 207 196 197 197 198 198 190 194 196 198 152 217 134 162 
4002 6 167 138 179 260 146 232 205 208 211 219 204 180 198 187 193 192 203 207 196 162 197 206 198 202 202 196 204 161 214 146 177 
4003 6 171 126 179 270 152 216 189 208 211 191 204 178 200 219 183 184 203 207 196 162 195 200 196 184 234 196 194 158 226 156 177 
4003 6 171 128 183 280 176 232 207 208 211 314 204 178 202 221 191 200 203 209 196 194 195 200 196 196 202 204 198 158 232 168 177 
4004 6 171 112 181 260 132 210 205 208 211 193 204 178 198 219 189 192 203 207 196 194 193 198 198 194 206 196 198 152 217 150 177 
4004 6 175 114 181 280 190 244 197 211 211 211 206 178 198 221 181 198 211 207 196 194 195 200 198 196 202 196 213 158 220 156 192 
4005 6 155 110 179 260 148 216 201 202 211 189 202 178 200 219 195 188 203 207 196 188 195 200 192 196 194 196 184 155 229 126 162 
4005 6 171 132 181 270 168 220 203 208 211 209 206 178 200 221 193 196 203 207 196 188 197 200 198 196 206 196 198 155 232 150 177 
4006 6 155 126 177 266 152 204 205 208 211 193 202 178 200 221 195 178 209 207 196 197 195 200 192 196 214 196 184 158 214 136 162 
4006 6 171 126 179 266 162 218 207 211 211 215 204 180 200 221 197 202 209 207 196 162 199 198 198 196 202 196 188 164 217 138 177 
4007 6 167 112 181 266 146 228 207 205 211 191 204 178 202 217 183 186 209 207 196 197 195 236 196 194 210 196 184 161 217 152 177 
4007 6 171 138 185 284 148 236 197 208 215 219 204 178 200 217 183 192 209 209 192 197 195 198 196 198 202 196 192 158 217 176 183 
4008 6 167 116 177 284 146 216 205 202 211 195 194 178 200 219 201 186 209 207 196 188 195 198 192 196 226 196 192 152 226 138 162 
4008 6 171 122 183 284 154 244 207 208 211 209 202 178 202 219 193 186 209 209 196 188 199 200 198 196 234 196 194 158 232 158 177 
4009 6 155 120 181 260 162 218 193 202 211 195 202 178 202 219 187 188 203 207 192 162 195 200 192 194 194 194 184 158 223 128 171 
4009 6 175 140 183 280 168 218 201 208 211 205 206 178 202 219 195 212 211 209 196 194 197 202 198 196 234 196 192 158 226 172 177 
4010 6 167 128 181 284 146 218 197 202 207 197 204 178 202 219 187 188 205 207 196 162 197 200 198 196 222 196 184 146 214 154 162 
4010 6 169 132 185 284 150 244 207 205 211 203 208 178 202 221 187 188 207 209 196 194 199 200 198 198 222 196 200 152 232 158 177 
4011 6 171 112 181 270 162 220 197 208 207 197 204 178 202 219 191 184 203 207 196 194 195 198 198 192 194 196 196 152 214 142 177 
4011 6 177 128 183 280 164 228 205 211 211 217 206 180 202 221 185 196 203 207 196 194 197 200 198 196 198 196 196 158 217 142 177 
4012 6 171 118 179 270 152 212 197 202 211 201 204 178 200 221 191 184 203 205 196 194 195 200 194 192 194 196 184 152 223 134 177 
4012 6 155 122 181 260 152 222 205 208 211 213 212 178 202 221 191 200 207 207 196 194 197 200 198 200 194 196 194 158 226 146 189 
4013 6 167 110 177 270 148 240 197 208 211 197 202 178 202 219 193 192 203 207 192 188 195 184 198 194 218 196 194 152 217 138 162 
4013 6 173 120 185 284 168 240 207 208 211 209 204 178 202 219 191 194 209 207 196 188 197 200 198 196 218 196 198 158 217 152 177 
4014 6 173 120 177 280 148 230 205 202 211 193 204 178 202 217 193 184 203 205 192 162 197 200 198 196 222 196 184 158 217 130 177 
4014 6 179 128 183 284 170 230 205 208 211 193 204 178 198 219 191 206 211 207 196 162 197 202 198 196 202 196 206 158 223 154 189 
4015 6 169 114 177 284 140 214 205 202 207 193 204 178 202 219 189 188 203 207 196 197 195 202 196 194 194 196 196 152 217 134 171 
4015 6 171 138 181 284 150 220 207 205 211 193 206 180 200 219 189 200 203 215 196 197 197 204 196 198 194 196 198 152 217 192 177 
4016 6 155 128 179 280 152 210 197 208 207 195 204 178 202 219 187 184 203 207 196 188 193 200 196 192 214 196 200 152 217 154 177 
4016 6 173 140 181 284 162 226 205 208 211 213 204 178 202 219 193 194 207 207 196 188 197 236 198 196 218 196 200 155 232 156 177 
4017 6 155 102 179 260 148 204 189 205 207 195 204 178 194 219 185 180 203 207 196 162 197 200 198 196 194 192 200 152 214 132 180 
4017 6 173 128 181 280 156 230 197 208 207 203 204 178 202 221 183 192 203 209 196 188 199 200 192 198 198 196 200 152 235 158 189 
4018 6 171 120 179 280 154 216 201 208 211 209 204 178 196 219 183 182 207 207 196 162 195 200 198 194 198 196 194 146 214 140 162 
4018 6 171 132 183 284 182 234 207 208 211 211 204 178 202 221 189 192 209 207 196 197 197 200 196 200 202 196 196 158 235 140 177 
4019 6 155 124 179 260 152 210 197 208 211 191 208 178 200 219 185 198 203 205 192 162 195 200 198 194 210 196 192 146 214 134 177 
4019 6 155 128 181 270 168 234 203 208 211 195 208 178 202 219 187 200 203 207 196 162 195 236 198 200 214 196 200 146 223 152 177 
4020 6 155 120 179 260 152 204 189 202 211 195 204 178 200 217 187 186 203 207 192 162 195 200 198 196 202 196 194 158 214 148 177 
4020 6 171 130 185 280 156 232 205 208 211 199 204 178 202 219 183 200 203 207 196 162 197 202 198 198 202 196 202 161 220 148 177 
4021 6 171 128 179 260 146 204 201 205 211 191 204 178 202 221 191 180 203 205 196 188 195 200 192 196 194 196 184 152 226 126 162 
4021 6 175 128 187 280 162 220 207 208 211 219 204 180 202 221 183 188 203 207 196 197 197 202 198 196 194 196 196 158 235 138 177 
4022 6 155 114 181 260 154 212 193 205 211 193 194 178 200 219 187 186 203 207 196 162 195 200 192 196 194 192 194 152 229 136 162 
4022 6 173 148 171 280 174 270 201 208 211 201 206 178 202 221 191 186 209 207 196 162 195 200 198 196 202 196 198 158 229 150 177 
4023 6 155 112 177 276 146 218 205 202 211 193 204 178 200 219 195 194 203 209 196 162 195 198 198 196 210 196 184 155 226 132 162 
4023 6 167 120 179 280 164 214 197 205 211 193 206 178 204 221 183 188 209 209 196 197 197 198 198 196 198 198 184 158 232 142 177 
4024 6 155 112 181 260 148 218 203 202 211 193 204 178 202 219 185 188 211 203 196 162 197 184 196 194 210 196 194 155 226 136 177 
4024 6 169 114 181 284 168 226 203 208 211 203 208 178 202 219 187 190 211 207 196 162 199 236 198 196 210 196 198 158 214 168 177 
4025 6 155 112 181 260 154 218 201 205 211 203 204 178 200 221 187 178 203 203 196 162 197 200 192 196 210 196 194 161 217 152 177 
4025 6 171 120 183 260 162 228 205 208 211 215 204 178 202 221 189 184 211 205 196 194 197 200 198 196 202 196 200 158 223 166 177 
4026 6 169 122 177 284 162 204 193 208 211 184 204 178 200 219 189 200 203 207 196 188 195 202 192 196 194 196 200 152 217 136 162 
4026 6 171 128 183 284 168 244 193 211 211 211 208 182 202 221 189 200 209 209 196 194 199 200 198 198 198 196 198 158 232 150 171 
4027 6 167 102 183 260 146 216 197 202 207 203 202 178 202 219 185 182 203 207 192 188 197 200 198 194 210 196 188 158 229 134 174 
4027 6 181 124 183 260 152 236 203 202 211 205 204 178 202 219 187 194 209 207 196 194 197 206 198 196 206 196 200 158 229 136 177 
4028 6 165 128 181 280 152 218 199 202 207 193 204 178 202 187 189 180 207 207 192 162 197 198 192 184 194 196 194 161 214 140 177 
4028 6 171 128 183 284 168 220 207 208 211 211 208 178 202 219 183 184 207 207 196 162 199 236 198 198 198 200 200 161 220 152 177 
4029 6 155 110 181 280 152 220 201 208 211 201 204 178 200 219 183 190 203 207 196 194 197 200 198 196 194 196 198 155 226 148 162 
4029 6 155 112 183 280 198 230 193 211 211 211 206 178 202 219 189 212 203 207 196 197 197 200 198 198 194 198 198 161 214 152 177 
4030 6 167 110 179 260 180 214 205 202 211 193 204 178 202 219 193 192 209 207 196 194 197 200 196 196 202 196 194 158 223 126 156 
4030 6 169 122 181 280 198 240 207 208 211 209 206 178 200 219 191 214 209 209 196 197 199 206 196 198 214 198 200 158 226 154 177 
4031 6 155 112 179 280 174 234 203 208 211 193 202 178 202 219 185 190 209 205 196 162 197 202 192 196 198 196 198 152 217 146 177 
4031 6 173 124 183 284 200 244 193 208 211 195 204 180 198 219 191 188 211 209 196 188 195 200 198 196 218 196 198 152 232 192 192 
4032 6 171 112 177 260 156 228 203 202 207 201 204 178 204 219 201 192 203 207 196 162 197 200 198 194 210 196 184 158 229 148 177 
4032 6 173 112 185 284 156 236 215 208 211 189 204 178 202 221 193 200 203 207 196 194 199 200 196 196 218 196 198 146 232 168 189 
4033 6 167 118 181 260 154 218 193 208 209 193 204 178 200 219 201 184 203 207 196 162 195 200 198 196 210 196 184 152 214 142 171 
4033 6 173 132 183 270 162 234 197 208 211 201 208 178 200 221 193 190 211 223 196 194 197 206 198 196 210 196 190 158 223 146 177 
4034 6 155 110 179 266 148 218 197 202 211 195 206 178 196 219 193 186 203 207 196 194 197 194 196 196 194 196 194 152 214 154 177 
4034 6 171 120 181 280 152 242 207 214 211 201 210 178 204 221 191 194 209 209 196 197 195 198 198 196 214 196 196 152 232 158 177 
4035 6 155 116 183 266 148 204 197 208 211 203 206 178 196 217 191 186 203 207 196 188 195 200 198 196 210 196 184 149 223 134 177 
4035 6 171 122 183 284 152 228 203 205 211 207 208 178 200 221 191 188 203 207 196 197 197 200 198 196 214 196 198 152 241 134 180 
4036 6 177 112 183 260 152 216 197 208 211 205 202 178 200 219 195 196 203 209 196 162 195 198 198 196 218 196 194 155 211 130 156 
4036 6 179 118 189 284 162 246 197 208 211 209 202 178 200 221 185 200 203 209 196 185 197 198 192 196 222 196 198 155 214 146 177 
4037 6 155 124 179 270 148 218 205 202 211 195 206 178 202 219 185 186 203 207 196 188 195 198 196 194 206 196 194 155 217 156 162 
4037 6 165 128 179 284 160 232 211 208 211 201 208 180 202 221 183 202 203 209 196 197 195 200 198 200 214 196 200 155 223 158 192 
4038 6 167 128 179 260 164 216 193 205 207 195 202 178 200 221 187 186 209 205 196 185 195 200 192 196 194 196 198 152 220 138 156 
4038 6 169 128 183 266 198 218 205 205 211 314 204 178 200 221 187 220 203 219 196 197 197 186 196 200 218 200 200 155 232 156 192 
4039 6 167 134 177 280 150 204 205 208 207 191 204 178 200 217 187 178 209 207 196 197 195 200 198 184 206 196 198 155 223 136 162 
4039 6 193 140 181 284 162 230 207 211 211 211 208 178 200 219 189 206 203 209 196 197 197 200 198 198 206 196 202 155 226 162 177 
4040 6 155 114 181 260 152 234 203 208 211 211 202 178 202 219 183 198 203 209 196 162 195 200 198 196 194 196 194 146 214 140 177 
4040 6 171 114 185 260 168 222 197 208 211 213 206 178 206 221 191 212 203 224 196 188 195 200 194 196 210 196 200 158 223 152 177 
4041 6 173 120 177 260 146 216 187 202 207 197 204 178 200 187 191 188 203 207 196 162 195 200 192 196 210 196 184 158 217 130 177 
4041 6 181 128 181 270 152 216 207 208 211 203 208 178 200 219 189 192 209 207 196 185 197 202 198 196 234 196 192 158 220 168 177 
4042 6 165 120 177 280 146 218 187 202 207 203 204 178 200 187 183 182 203 207 192 162 195 200 192 194 210 196 192 146 214 130 177 
4042 6 171 128 183 280 152 222 207 205 211 215 208 178 202 219 187 186 209 209 196 185 195 206 198 196 234 196 192 146 220 132 177 
4043 6 171 134 179 284 148 204 197 205 211 195 206 178 200 219 185 184 203 207 192 188 195 200 198 198 194 196 186 152 214 126 171 
4043 6 171 136 179 284 162 222 203 205 211 211 204 178 204 219 191 206 203 207 196 206 197 198 198 194 194 196 194 164 226 148 177 
4044 6 155 110 179 266 168 222 201 208 211 199 202 178 200 219 187 186 203 209 196 188 195 200 198 196 202 196 184 158 223 142 162 
4044 6 171 110 181 280 198 252 205 208 211 199 204 178 202 219 193 200 203 209 196 197 197 202 198 196 222 204 200 158 226 152 177 
4045 6 155 112 179 270 146 214 197 205 207 193 204 178 200 217 183 180 203 207 196 188 197 200 190 196 206 196 198 155 214 150 162 
4045 6 167 114 187 280 154 216 197 205 211 197 204 178 200 221 183 192 203 203 196 194 197 200 198 196 206 196 200 155 223 160 177 
4046 6 171 112 179 270 154 216 205 208 211 207 204 178 200 219 187 196 203 203 196 162 197 202 198 186 198 196 184 152 217 126 177 
4046 6 171 134 181 284 154 216 205 208 211 213 208 178 202 221 189 210 209 207 196 194 197 200 196 202 230 196 196 161 226 146 177 
4047 6 167 108 181 260 174 212 205 205 211 197 206 178 200 219 185 194 203 207 196 162 197 200 192 194 194 196 184 155 226 134 177 
4047 6 171 120 183 284 198 248 207 208 211 209 206 178 200 221 185 198 209 207 196 185 197 200 198 196 206 196 200 158 226 146 177 
4048 6 167 112 179 260 164 216 193 208 211 201 204 178 200 221 187 198 203 207 196 162 195 200 192 194 202 196 194 152 214 146 177 
4048 6 175 114 181 284 168 234 203 208 211 205 206 180 200 221 193 198 203 209 196 162 195 200 200 196 206 196 198 158 217 156 183 
13300 7 155 122 171 284 152 222 197 211 207 213 204 180 200 221 183 218 203 203 192 197 195 200 196 196 202 196 192 152 214 144 189 
13300 7 169 110 185 260 152 216 197 214 211 215 204 178 202 221 183 218 203 203 196 194 195 200 192 196 202 196 190 158 214 146 192 
13301 7 155 122 171 284 152 210 197 211 207 213 204 180 202 221 183 188 203 203 192 197 195 200 196 196 198 196 192 152 214 134 177 
13301 7 155 132 179 260 152 214 201 202 211 215 204 178 202 221 183 188 203 207 192 162 199 200 198 196 202 196 192 158 220 148 189 
13302 7 155 122 171 260 152 190 197 211 211 213 204 180 198 219 183 218 203 203 192 194 195 200 196 196 202 196 192 152 214 146 177 
13302 7 155 120 179 284 152 214 197 214 211 213 204 180 202 191 183 220 203 209 192 197 195 216 196 196 202 196 196 158 214 146 177 
13303 7 155 122 171 260 152 190 197 211 207 213 204 180 202 219 183 218 203 203 192 197 195 200 196 196 202 196 192 152 214 146 177 
13303 7 167 110 171 284 152 216 197 205 211 227 204 180 202 221 183 218 203 203 192 197 199 200 198 194 202 196 192 158 214 148 189 
13304 7 155 122 171 284 152 190 197 211 207 213 204 180 200 219 183 218 203 203 192 194 195 198 196 196 198 196 192 155 214 134 189 
13304 7 155 122 171 284 152 190 197 211 211 213 204 180 202 221 179 182 203 207 192 197 195 200 194 196 202 200 192 158 229 146 189 
13305 7 155 122 171 284 152 202 197 211 211 213 204 180 200 221 183 218 203 203 192 197 195 200 196 196 202 196 192 152 214 134 189 
13305 7 155 102 185 284 162 190 207 214 211 215 208 180 200 217 197 180 203 205 196 194 195 200 198 196 206 196 192 158 220 148 177 
13306 7 167 120 171 260 140 216 197 205 211 215 204 178 200 217 183 182 203 203 192 162 195 200 196 190 202 196 192 152 214 144 162 
13306 7 173 122 179 280 152 220 197 211 211 231 204 180 202 221 187 186 205 207 196 194 195 200 196 196 206 196 200 158 226 150 189 
13307 7 155 122 171 284 152 190 197 211 211 213 204 180 202 221 183 218 203 203 192 194 195 200 196 196 202 196 192 152 214 146 189 
13307 7 155 132 183 284 152 190 197 211 211 223 204 180 204 221 183 240 203 203 196 197 195 200 192 196 206 196 192 158 214 148 162 
13308 7 155 122 171 260 152 216 197 211 209 213 204 180 198 221 183 218 211 203 192 194 195 200 196 196 202 196 192 158 214 146 177 
13308 7 169 122 175 284 154 220 197 205 211 215 204 180 204 219 183 218 211 203 192 197 195 212 196 196 202 196 194 158 214 146 189 
13309 7 155 122 171 284 152 204 197 211 211 189 204 180 202 219 183 188 203 203 192 194 195 200 196 196 202 196 192 155 214 146 177 
13309 7 155 122 171 280 192 220 197 211 211 213 204 180 204 221 189 218 211 207 192 194 195 200 198 196 210 196 194 158 214 150 189 
13310 7 155 122 171 260 152 190 197 211 211 213 204 180 202 219 183 218 203 203 192 197 195 200 196 196 202 196 192 152 214 146 189 
13310 7 167 122 171 284 152 218 197 211 211 191 204 180 202 219 183 218 203 203 192 194 197 200 198 196 202 200 192 158 214 148 177 
13311 7 155 122 171 260 152 190 197 211 211 213 204 180 202 219 183 198 203 203 192 194 195 200 196 196 202 196 192 152 214 136 189 
13311 7 167 120 171 284 152 190 205 211 207 213 204 178 200 221 191 218 203 207 192 197 195 202 198 196 202 196 204 158 220 146 189 
13312 7 155 122 171 260 152 190 197 211 211 213 204 180 198 221 183 188 203 203 192 197 195 200 196 196 202 196 192 152 214 148 177 
13312 7 173 122 171 284 152 216 197 208 211 213 204 178 202 221 189 218 203 207 196 197 195 200 196 196 202 196 192 158 214 150 189 
13313 7 155 122 171 260 152 210 197 211 209 213 204 180 202 221 183 218 203 203 192 194 195 200 196 196 202 196 192 152 214 134 189 
13313 7 155 124 175 284 152 216 193 205 211 213 204 180 200 219 183 222 203 207 192 194 195 200 196 196 202 196 196 158 229 146 189 
13314 7 155 122 171 260 152 190 197 211 211 213 204 180 200 221 183 218 203 203 192 194 195 200 196 196 202 196 192 152 214 148 189 
13314 7 155 122 171 284 162 230 197 205 211 215 196 180 202 221 183 198 211 209 192 162 195 202 198 196 202 196 194 158 214 154 162 
13315 7 155 122 171 260 152 190 197 211 207 213 204 180 198 221 183 218 203 203 194 197 195 200 196 196 202 196 192 158 214 134 177 
13315 7 155 120 185 284 162 190 207 208 211 272 204 180 200 219 185 218 211 215 196 194 195 200 196 196 202 196 194 152 214 146 162 
13316 7 155 122 171 260 152 190 197 211 211 213 204 180 198 219 183 218 203 203 192 194 195 200 196 196 202 196 192 158 214 146 177 
13316 7 155 122 171 284 152 214 197 205 211 189 204 180 202 221 185 186 211 207 196 197 195 228 192 196 202 196 186 158 214 136 177 
13317 7 155 122 171 284 152 190 197 211 209 213 204 180 202 221 183 218 203 203 192 197 195 200 190 196 202 196 192 152 214 146 177 
13317 7 155 122 185 284 152 228 197 214 211 213 206 178 204 195 189 198 203 203 196 162 195 200 196 196 202 196 196 152 214 150 189 
13318 7 155 122 171 284 152 190 197 211 211 213 204 180 198 221 183 210 203 203 192 194 195 200 196 196 202 196 192 158 214 148 189 
13318 7 173 114 179 280 144 214 197 214 211 207 204 178 200 217 189 218 203 203 192 197 195 204 198 196 202 196 198 146 220 164 171 
13319 7 155 122 171 284 152 190 197 211 211 189 204 180 200 221 183 218 203 203 192 194 195 200 196 196 202 196 192 152 214 148 189 
13319 7 181 110 181 284 152 200 203 205 211 215 204 180 202 219 193 186 205 203 196 194 195 200 198 196 202 196 192 158 214 148 162 
13320 7 155 122 171 284 152 190 197 211 207 213 204 180 202 219 183 198 203 203 192 194 195 200 196 196 202 196 192 152 214 148 177 
13320 7 155 122 171 280 184 236 203 211 211 233 204 180 202 221 189 178 203 207 196 194 195 198 198 196 202 200 198 158 214 150 189 
13321 7 155 122 171 284 152 190 197 211 211 189 204 180 202 219 183 218 203 203 192 194 195 200 196 196 198 196 192 152 232 148 177 
13321 7 155 122 185 284 162 240 197 208 211 213 204 180 202 219 183 198 203 215 196 194 197 200 198 196 202 192 200 158 229 150 177 
13322 7 155 122 171 260 152 216 197 211 209 213 204 178 198 221 183 188 203 203 192 194 195 200 196 196 202 196 192 152 214 144 177 
13322 7 169 122 185 284 152 216 205 208 211 229 204 180 200 217 195 218 203 203 196 197 195 198 196 196 206 196 192 158 220 148 189 
13323 7 155 122 171 260 152 190 197 211 207 213 204 180 198 219 183 218 203 203 192 197 195 200 196 196 198 196 192 158 214 146 177 
13323 7 155 128 171 284 156 190 197 202 211 213 204 180 200 221 193 186 203 207 192 197 197 236 198 198 198 196 192 158 214 136 189 
13324 7 155 122 171 260 152 190 197 211 211 213 204 180 202 219 183 218 203 203 192 194 195 200 196 196 198 196 192 152 214 134 189 
13324 7 155 122 185 284 152 190 197 208 211 215 204 178 202 221 187 188 203 215 196 197 195 200 198 186 202 196 200 152 214 148 189 
13325 7 155 122 171 260 152 216 197 211 211 213 204 180 202 219 183 198 203 203 192 194 195 200 196 196 202 196 192 158 220 144 189 
13325 7 155 122 185 260 118 216 193 208 211 215 204 180 204 221 183 198 211 207 192 197 195 200 192 196 206 196 192 158 229 164 189 
13326 7 155 122 171 260 152 214 197 211 211 189 204 180 204 219 183 198 211 203 192 194 195 200 196 196 202 196 192 155 220 144 189 
13326 7 167 120 185 260 168 214 201 205 211 213 204 180 204 221 183 198 211 203 196 197 195 200 198 196 206 192 194 158 220 164 177 
13327 7 155 122 171 260 152 248 197 211 211 213 204 180 200 219 183 198 203 207 194 194 195 200 198 196 202 196 192 158 220 164 189 
13327 7 155 122 185 260 152 228 213 205 207 213 204 180 202 221 191 198 211 207 196 197 199 200 188 196 206 198 196 158 220 180 192 
13328 7 155 122 171 260 152 248 197 211 211 189 204 180 202 219 183 198 203 203 192 197 195 200 194 196 202 196 192 158 220 146 189 
13328 7 155 122 185 284 152 248 197 211 211 217 204 178 204 221 183 210 211 203 196 194 195 200 198 196 202 196 192 158 214 164 162 
13329 7 155 122 171 260 152 248 197 211 207 215 204 180 202 219 183 198 203 203 192 197 195 200 194 196 202 196 192 152 214 146 189 
13329 7 155 120 185 280 152 232 203 211 211 215 202 178 204 221 189 198 211 207 196 197 195 206 196 196 202 196 184 158 229 164 189 
13330 7 155 122 171 260 152 210 197 211 211 189 204 180 202 219 183 198 211 203 192 194 195 200 198 196 202 196 192 146 220 148 189 
13330 7 155 160 185 266 152 248 197 211 211 213 202 180 204 221 187 186 211 207 196 197 195 200 198 196 206 196 192 158 214 164 171 
13331 7 155 122 171 260 152 248 197 211 211 213 204 180 200 219 183 198 211 203 192 197 195 200 194 196 202 196 192 146 220 146 189 
13331 7 155 122 171 284 154 250 201 205 207 215 202 180 204 221 191 198 203 207 192 194 197 200 198 196 206 196 192 158 232 164 189 
13332 7 155 122 171 260 152 248 197 211 207 189 204 180 204 219 183 198 211 203 192 197 195 200 196 196 202 196 192 155 220 146 189 
13332 7 155 140 185 260 152 248 197 205 211 213 204 178 204 221 187 198 203 207 196 197 195 200 198 194 206 196 192 158 226 180 189 
13333 7 155 122 171 260 152 220 197 211 207 213 204 180 202 219 183 198 203 203 192 197 195 200 194 196 198 196 192 152 214 146 189 
13333 7 155 122 185 260 152 216 201 211 211 215 204 178 204 221 183 180 211 207 192 194 195 202 196 196 202 196 192 158 220 164 177 
13334 7 155 122 171 260 152 190 197 211 207 189 204 180 204 219 183 198 203 203 192 194 195 200 194 196 202 196 192 158 220 146 189 
13334 7 167 122 185 260 140 214 197 211 211 213 206 180 202 221 189 196 211 203 192 197 195 200 196 196 206 196 200 158 226 164 177 
13335 7 155 122 171 260 152 214 197 211 211 213 204 180 204 219 183 198 211 203 192 197 195 200 196 196 198 196 192 152 214 146 189 
13335 7 155 122 185 260 152 216 197 208 211 215 204 178 204 219 183 186 203 207 196 194 203 206 198 192 202 200 192 158 220 164 162 
13336 7 155 122 171 260 152 248 197 211 211 213 204 180 204 219 183 198 211 203 192 194 195 200 190 196 198 196 192 158 220 144 189 
13336 7 155 126 185 280 152 212 197 208 211 217 204 180 204 219 187 198 211 203 196 197 195 200 196 196 202 196 192 158 220 164 171 
13337 7 155 122 171 260 152 248 197 211 207 189 204 180 204 219 183 198 203 203 192 194 195 200 196 196 198 196 192 146 220 146 189 
13337 7 173 122 185 280 152 216 197 211 211 213 204 180 202 219 183 198 211 203 196 197 195 200 196 194 202 196 192 158 223 148 177 
13338 7 155 122 171 260 152 212 197 211 207 189 204 180 204 219 183 198 203 203 192 197 195 200 196 196 202 196 192 152 220 142 189 
13338 7 155 122 185 260 144 226 197 205 211 213 204 178 204 217 191 198 211 207 192 162 195 198 198 196 202 196 198 152 226 164 183 
13339 7 155 122 171 260 152 248 197 211 211 189 204 180 204 219 183 198 203 203 192 194 195 200 196 196 202 196 192 152 220 142 189 
13339 7 155 112 185 260 152 248 197 205 211 215 204 180 200 221 187 198 211 207 196 197 195 200 198 196 202 196 200 158 229 164 177 
13340 7 155 122 171 260 152 248 197 211 211 189 204 180 204 219 183 198 211 203 192 197 195 200 196 196 202 196 182 152 214 146 189 
13340 7 155 132 185 260 186 232 197 208 211 215 204 180 204 221 193 218 205 207 196 197 195 210 196 196 202 200 192 158 220 164 177 
13341 7 155 122 185 260 152 248 197 211 211 213 204 180 204 219 183 198 211 203 192 194 195 200 196 196 202 196 192 152 214 146 189 
13341 7 155 110 185 260 152 244 197 211 211 215 204 180 202 221 191 198 213 207 196 197 195 236 192 196 210 196 200 158 214 164 189 
13342 7 155 122 171 260 152 190 197 211 207 189 204 180 204 219 183 198 203 203 192 194 195 200 198 196 202 196 192 158 220 146 189 
13342 7 155 110 185 260 152 222 197 205 211 213 196 180 198 219 185 198 211 207 192 197 195 200 194 196 202 196 192 164 220 150 177 
13343 7 155 122 171 260 152 190 197 211 211 213 204 180 204 219 183 198 203 203 192 194 195 200 192 196 202 196 192 158 220 150 189 
13343 7 155 122 179 260 148 190 197 208 211 215 204 178 204 221 183 218 211 207 196 197 195 198 194 196 202 196 192 158 220 164 195 
13344 7 155 110 163 260 140 190 207 208 207 223 204 178 198 207 183 192 203 209 198 194 189 200 196 198 198 198 192 158 214 144 156 
13344 7 169 120 185 280 152 212 203 208 211 213 206 178 200 221 193 186 203 209 196 200 199 200 194 200 202 200 200 158 220 158 189 
13345 7 155 122 171 260 152 190 197 211 211 213 204 180 204 219 183 198 203 203 192 194 195 200 192 196 202 196 192 158 220 144 189 
13345 7 155 120 185 260 156 214 197 211 211 217 204 178 202 221 187 198 211 207 192 197 195 200 196 196 202 196 192 158 229 164 189 
13346 7 155 122 185 260 152 190 197 211 211 189 204 180 204 219 183 198 211 203 192 197 195 200 196 196 198 196 184 152 220 142 189 
13346 7 155 120 185 280 152 190 197 211 211 215 206 178 200 221 187 198 203 207 192 162 195 200 198 196 202 200 192 158 214 168 189 
13347 7 155 122 171 260 152 190 197 211 211 189 204 180 204 219 183 198 203 203 192 197 195 200 196 196 202 196 192 158 220 150 189 
13347 7 155 122 179 284 152 190 197 211 211 213 204 180 204 221 187 198 211 203 196 162 195 200 198 192 206 196 192 158 220 170 162 
13348 7 155 122 171 260 152 210 197 211 211 213 204 180 202 219 183 198 211 203 192 194 195 200 196 196 202 196 192 158 220 144 189 
13348 7 155 110 171 260 152 248 207 211 211 213 204 180 204 221 183 198 203 207 196 197 195 200 192 196 202 200 192 152 232 164 189 
13349 7 155 122 171 260 152 190 197 211 207 213 204 180 204 219 183 198 211 203 192 194 195 200 196 196 202 196 192 158 220 164 189 
13349 7 155 130 185 260 152 210 197 211 211 215 202 178 204 221 191 198 211 207 192 197 195 198 198 196 206 196 202 158 220 170 177 
5050 8 155 122 171 284 140 192 197 211 211 213 204 180 202 221 183 218 203 203 192 197 195 200 196 196 202 196 192 152 214 146 189 
5050 8 155 124 171 284 152 214 197 214 211 223 204 180 202 217 191 186 203 211 192 197 197 206 196 196 202 196 196 158 214 148 171 
5051 8 155 122 171 260 130 190 197 211 207 213 204 180 202 221 183 188 203 203 192 194 195 202 192 196 202 196 192 158 214 146 189 
5051 8 155 122 185 284 152 190 197 214 211 213 204 178 202 219 183 218 203 203 192 197 195 200 196 196 202 200 196 158 214 148 189 
5052 8 155 122 171 284 132 216 197 211 207 213 204 180 200 221 183 218 203 203 192 197 195 200 196 196 202 196 192 152 214 146 189 
5052 8 155 122 171 284 152 270 197 214 211 189 204 180 202 221 183 186 205 203 196 162 195 190 196 196 202 196 194 158 214 150 180 
5053 8 155 122 171 260 132 190 197 211 211 213 204 178 200 221 183 218 203 203 192 194 195 200 196 196 202 196 192 152 214 148 177 
5053 8 155 122 185 284 152 210 197 211 211 215 204 180 202 221 187 240 205 203 192 197 195 200 198 196 202 200 192 158 214 126 189 
5054 8 155 122 171 260 144 190 197 211 211 195 204 178 198 219 183 218 203 203 192 194 195 200 196 196 198 196 192 158 214 148 189 
5054 8 155 128 185 284 152 210 193 211 211 241 208 180 198 219 189 182 211 203 192 197 197 228 198 196 202 196 198 158 214 148 189 
5055 8 155 122 171 260 152 190 197 211 211 213 204 178 202 221 183 182 203 203 192 194 195 200 196 196 202 196 192 152 214 150 177 
5055 8 165 120 171 284 154 212 197 211 211 189 204 180 196 221 197 218 205 207 192 197 199 200 196 196 202 196 200 158 214 150 189 
5056 8 155 122 171 260 152 190 197 211 211 205 204 178 202 221 183 218 203 203 192 194 195 200 192 196 202 196 192 158 214 148 189 
5056 8 155 122 185 284 162 190 205 211 211 213 204 180 202 217 183 218 205 203 192 194 195 206 198 196 202 196 198 155 214 150 189 
5057 8 155 132 171 260 140 204 197 208 201 308 204 178 200 219 199 198 205 201 196 162 195 198 198 198 202 200 196 158 214 148 189 
5057 8 167 138 183 280 152 220 201 205 211 211 204 180 202 219 199 186 205 201 196 162 195 206 198 198 206 196 206 158 229 130 192 
5058 8 155 122 171 284 132 190 197 211 207 213 204 178 202 219 183 218 203 203 192 194 195 200 196 196 202 196 192 158 214 146 177 
5058 8 173 110 175 284 152 214 205 211 211 213 204 180 204 219 197 218 203 207 192 197 195 236 198 196 202 196 192 146 220 148 189 
5059 8 155 122 171 284 144 190 197 211 211 205 204 178 202 221 183 218 203 203 192 194 195 200 192 196 202 196 192 155 214 150 177 
5059 8 155 122 185 284 168 212 193 214 211 213 204 180 202 221 185 200 211 207 196 197 197 200 198 196 214 196 192 158 214 148 189 
5060 8 155 122 171 260 126 212 197 211 211 189 204 178 198 219 183 218 203 203 192 194 195 236 196 196 202 196 192 158 214 146 177 
5060 8 155 126 179 284 152 216 197 214 211 213 204 180 202 219 183 218 203 211 192 197 195 200 198 196 202 200 204 158 214 150 189 
5061 8 155 122 171 284 132 204 197 211 211 213 204 178 202 221 183 218 205 203 192 194 195 202 196 196 202 200 192 158 214 148 189 
5061 8 155 122 171 280 152 220 205 211 211 213 204 180 206 221 191 188 213 207 198 197 195 206 198 196 210 196 192 158 214 136 162 
5062 8 155 122 171 260 132 190 207 211 207 215 204 178 202 217 183 186 203 203 192 194 195 200 196 196 198 196 192 152 214 142 177 
5062 8 155 120 185 284 152 230 193 211 211 225 204 180 202 221 183 218 203 207 192 197 195 202 196 196 202 196 194 158 220 148 189 
5063 8 155 122 171 260 152 190 197 211 211 213 204 178 202 219 183 218 203 203 194 194 195 200 196 196 198 196 192 152 214 134 177 
5063 8 155 122 171 284 162 238 201 205 211 215 204 180 204 221 183 218 203 203 196 197 195 200 196 196 202 196 192 158 214 148 189 
5064 8 155 122 171 260 144 190 197 211 211 213 204 178 198 219 183 182 203 203 192 194 195 188 196 196 198 196 192 152 214 134 189 
5064 8 155 122 185 284 152 238 197 211 211 215 204 180 202 221 183 218 203 207 192 197 195 190 196 196 202 196 192 152 214 148 189 
5065 8 155 122 171 260 152 190 197 211 207 213 204 178 202 219 183 218 203 203 192 194 195 184 196 196 202 196 192 158 214 148 177 
5065 8 155 122 171 260 160 190 197 211 211 225 202 180 202 221 187 198 203 207 192 197 195 236 196 196 202 196 192 158 220 146 189 
5066 8 155 122 171 284 152 190 193 211 207 215 204 178 202 219 183 198 203 203 192 194 195 200 196 196 202 196 192 152 214 146 189 
5066 8 175 120 171 260 154 216 193 211 211 215 204 180 204 221 183 218 203 209 196 197 197 234 198 196 202 196 194 161 214 148 177 
5067 8 155 122 171 284 144 190 197 211 211 213 204 178 202 221 183 218 203 203 194 194 195 196 196 196 202 196 192 158 214 134 177 
5067 8 155 124 185 260 152 190 197 205 211 215 206 180 202 221 185 218 211 203 196 197 195 198 198 194 206 196 192 158 214 148 189 
5068 8 155 122 171 284 152 190 197 211 211 189 204 178 202 219 199 218 203 203 192 197 195 200 196 196 198 196 192 149 214 146 177 
5068 8 173 122 171 284 152 212 189 208 211 213 204 180 202 219 185 218 205 203 192 194 195 200 198 196 202 200 192 158 214 150 162 
5069 8 155 122 171 260 152 190 197 211 211 189 204 180 202 219 183 188 203 203 192 194 195 188 196 196 202 196 192 152 214 146 189 
5069 8 171 120 185 284 146 190 197 211 211 215 204 180 202 221 179 218 211 203 192 197 197 200 198 196 202 196 198 152 220 148 192 
5070 8 155 122 171 284 152 190 197 211 207 213 204 180 202 219 183 198 203 203 192 194 195 198 194 196 202 196 192 158 214 148 177 
5070 8 155 122 185 284 162 190 197 211 211 191 204 178 202 221 183 218 203 203 196 197 195 202 198 196 206 196 192 152 214 150 189 
5071 8 155 122 171 284 152 190 197 211 211 189 204 180 200 221 183 218 203 207 192 194 195 236 196 196 202 196 192 152 214 146 189 
5071 8 155 122 179 284 162 224 205 208 211 213 204 180 200 217 183 198 203 207 196 194 195 200 198 196 198 196 192 158 220 148 189 
5072 8 155 122 171 284 152 190 197 211 211 213 204 180 202 219 183 218 203 203 192 197 195 188 196 196 202 196 192 152 214 146 189 
5072 8 169 122 185 284 162 216 197 211 211 217 204 180 198 221 189 218 203 203 192 194 195 190 198 196 206 196 198 158 214 148 189 
5073 8 155 122 171 284 152 190 197 211 211 213 204 180 202 221 183 216 203 203 192 194 195 190 196 194 198 196 192 152 214 146 189 
5073 8 155 120 185 284 152 240 197 211 207 314 204 178 202 221 193 218 203 207 196 197 193 204 196 196 202 196 192 152 214 148 189 
5074 8 155 122 171 260 144 190 197 211 211 213 204 178 202 219 183 188 203 203 192 194 195 188 196 196 198 196 192 152 214 146 189 
5074 8 155 122 185 284 152 190 199 202 211 213 204 180 200 221 185 218 203 207 192 197 195 198 196 196 202 196 194 152 226 158 171 
5075 8 155 122 171 260 152 190 197 211 207 213 204 180 198 219 183 218 203 203 192 197 195 190 196 196 202 196 192 152 214 146 177 
5075 8 155 122 171 260 152 216 197 208 211 213 204 180 202 221 185 198 203 207 192 162 195 202 196 196 202 196 194 152 214 148 189 
5076 8 155 122 171 284 152 190 197 211 211 213 204 180 202 221 183 218 203 203 192 194 195 200 196 196 202 196 192 158 214 148 189 
5076 8 173 114 185 284 152 190 197 214 211 215 204 180 202 219 191 240 211 203 192 197 195 198 198 196 206 196 192 158 214 146 162 
5077 8 155 122 171 284 152 218 197 211 207 215 204 180 200 219 183 222 203 203 192 194 195 190 194 196 202 196 192 161 214 148 177 
5077 8 155 110 185 284 152 242 197 208 211 219 204 178 202 221 189 182 203 203 192 197 195 236 198 196 206 196 192 164 226 150 189 
5078 8 155 122 171 284 152 190 193 211 211 213 204 180 200 219 183 218 203 203 192 194 195 188 196 196 198 196 192 155 214 136 177 
5078 8 155 120 185 260 162 190 197 211 211 213 204 180 202 219 189 220 203 203 192 194 195 200 194 196 202 196 196 158 220 148 189 
5079 8 155 122 171 284 152 218 193 211 211 213 204 180 200 219 183 218 203 207 192 194 195 200 196 196 202 196 192 155 214 146 177 
5079 8 155 120 171 284 200 216 197 211 211 213 204 178 202 221 187 218 211 207 196 197 195 236 198 198 202 196 198 158 214 150 189 
5080 8 155 122 171 260 152 216 193 211 207 189 204 180 202 219 183 218 203 203 192 197 195 200 196 196 202 196 192 158 214 146 189 
5080 8 155 120 181 284 152 206 197 211 211 213 204 180 202 221 185 190 205 207 192 197 203 200 196 196 230 196 200 158 220 132 189 
5081 8 155 122 171 260 152 228 197 211 211 213 204 180 200 221 183 218 203 203 192 197 195 200 196 196 198 196 192 152 214 148 177 
5081 8 155 122 171 284 162 244 197 205 211 213 204 180 202 219 183 218 203 209 196 185 199 198 196 196 202 196 184 158 214 150 189 
5082 8 155 122 171 284 152 190 197 211 211 213 204 180 202 219 183 218 203 203 192 194 195 200 192 196 198 196 192 152 214 134 189 
5082 8 173 122 171 280 152 190 197 211 211 219 206 178 202 219 179 222 205 207 192 197 195 226 196 198 202 196 192 158 220 150 177 
5083 8 155 122 171 284 152 220 197 211 211 213 204 180 202 219 183 198 203 203 192 194 195 200 196 196 202 196 192 152 214 146 177 
5083 8 155 122 181 280 178 220 195 211 211 213 204 178 202 221 189 218 203 215 196 197 195 236 198 196 202 196 198 158 214 150 189 
5084 8 155 122 171 260 152 190 197 211 211 213 204 180 200 219 183 218 203 203 192 194 195 200 196 196 202 196 192 158 214 146 177 
5084 8 171 120 187 284 152 210 197 211 211 225 204 180 200 221 187 180 203 203 192 197 195 200 198 196 206 196 200 167 214 166 189 
5085 8 155 122 171 280 152 190 197 211 211 213 204 180 200 217 183 218 203 203 192 194 195 206 196 196 202 196 192 152 214 148 177 
5085 8 155 132 171 284 148 212 197 214 211 191 204 180 200 221 187 186 203 203 196 197 195 202 198 196 202 196 202 158 214 146 189 
5086 8 155 122 171 260 152 190 197 211 207 213 204 180 198 217 183 186 203 203 192 197 195 200 192 196 198 196 192 158 214 146 189 
5086 8 173 122 181 284 174 216 197 214 211 213 204 180 202 221 187 186 211 207 196 197 195 202 198 196 206 196 194 152 214 148 189 
5087 8 155 122 171 260 152 190 197 211 211 213 204 180 200 219 183 218 203 203 192 194 195 200 196 196 202 196 182 152 214 146 189 
5087 8 155 120 171 284 162 212 197 208 211 213 208 180 202 221 189 218 211 207 192 197 195 200 196 196 202 196 192 152 220 156 189 
5088 8 155 122 171 260 152 190 197 211 211 205 204 180 200 219 183 218 203 203 194 194 195 200 196 196 202 196 192 152 214 146 177 
5088 8 155 122 185 284 162 190 197 211 211 213 204 180 200 221 187 198 203 215 196 162 195 200 198 196 202 196 192 152 229 148 189 
5089 8 155 122 171 260 152 190 197 211 207 205 204 180 200 219 183 218 203 203 192 197 195 200 196 196 198 196 184 152 214 146 177 
5089 8 173 132 185 284 168 190 197 211 211 213 204 182 202 219 183 198 209 205 192 197 195 200 200 196 202 196 192 158 214 148 189 
5090 8 155 122 171 260 152 190 197 211 207 189 204 180 200 219 183 218 203 203 192 197 195 200 196 196 202 196 192 152 214 146 189 
5090 8 173 122 185 280 162 216 193 211 211 213 204 178 202 221 189 218 209 207 196 197 195 200 196 196 214 196 192 158 220 150 189 
5091 8 155 122 171 260 132 190 197 211 207 213 204 180 198 219 183 218 203 203 192 194 195 200 196 196 198 196 184 158 214 134 189 
5091 8 171 124 185 284 152 190 193 211 211 215 204 180 202 221 191 218 211 203 192 197 195 206 198 196 202 196 192 158 214 146 189 
5092 8 155 122 171 260 132 214 197 211 211 215 204 180 198 219 183 218 203 203 192 194 195 200 196 196 202 196 192 152 214 148 177 
5092 8 173 128 171 284 152 216 197 205 211 225 204 180 204 221 187 218 211 207 192 197 195 200 196 196 202 196 192 152 214 150 189 
5093 8 155 122 171 260 152 190 197 211 211 213 204 180 202 219 183 198 203 203 192 197 195 200 196 196 198 196 192 152 214 144 177 
5093 8 155 118 179 284 172 204 197 214 211 213 204 180 202 221 187 218 203 203 192 197 195 198 196 196 202 196 192 158 220 146 189 
5094 8 155 122 171 284 140 190 197 211 207 213 204 180 198 221 183 218 203 203 192 194 195 236 196 196 202 196 192 152 220 136 177 
5094 8 167 128 183 284 152 222 197 211 211 215 208 180 198 219 183 218 203 203 196 194 195 202 198 196 202 196 192 158 214 150 189 
5095 8 155 122 171 260 152 190 197 211 211 213 204 180 202 219 183 218 203 203 192 194 195 200 196 196 202 196 184 152 214 146 177 
5095 8 155 120 185 284 152 190 197 208 211 340 204 180 200 221 183 218 209 207 192 197 195 206 198 196 202 196 192 158 214 148 189 
5096 8 155 122 171 280 152 190 197 211 207 189 204 180 202 219 183 218 203 203 192 194 195 200 198 196 202 196 192 158 214 142 189 
5096 8 155 122 171 284 178 230 197 211 211 213 196 180 202 221 183 198 203 203 198 197 195 200 198 192 202 200 192 158 214 148 177 
5097 8 155 122 171 284 152 216 197 211 211 213 204 180 196 221 183 218 203 203 194 194 195 198 196 196 198 196 192 155 214 146 189 
5097 8 155 120 185 284 176 216 197 211 211 294 208 180 198 221 183 180 203 215 196 197 195 200 198 196 202 196 192 155 214 162 177 
5098 8 155 122 171 280 144 190 197 211 211 213 204 180 198 219 183 218 203 203 192 194 195 200 192 196 202 196 192 158 214 146 177 
5098 8 155 128 179 284 152 228 189 211 211 213 204 180 202 221 183 200 205 207 196 197 195 200 196 196 202 198 206 158 214 148 180 
5099 8 155 122 171 260 132 190 197 211 211 213 204 180 200 219 183 218 203 203 192 194 195 206 196 196 202 196 192 152 214 148 177 
5099 8 167 120 171 284 152 212 205 211 211 213 204 178 200 221 179 192 211 203 202 197 195 200 192 196 202 196 190 158 223 150 189 
13200 9 155 122 171 260 152 192 195 211 211 189 196 180 204 219 183 198 203 203 192 197 195 200 196 196 202 196 192 152 205 146 189 
13200 9 155 122 171 260 152 192 197 208 207 215 204 180 204 219 197 188 211 207 196 197 195 236 198 196 202 196 192 158 220 150 189 
13201 9 155 122 171 260 152 250 197 211 211 189 196 180 202 219 183 198 211 203 192 197 195 200 196 196 202 196 192 158 214 164 189 
13201 9 173 122 177 260 152 216 193 205 211 215 204 178 204 221 197 198 211 207 196 188 203 200 194 196 198 196 192 158 220 144 162 
13202 9 155 122 171 260 152 248 197 211 211 213 196 180 204 219 183 198 203 203 192 197 195 200 196 196 202 196 192 152 214 164 189 
13202 9 155 114 171 284 152 232 197 211 207 191 204 180 204 221 197 222 211 203 192 194 195 200 198 196 206 196 198 158 220 146 189 
13203 9 155 122 171 260 152 248 197 211 211 213 196 180 204 219 183 198 203 203 192 197 195 200 196 196 202 196 192 158 214 146 189 
13203 9 155 130 171 252 152 216 197 205 211 215 204 178 196 219 197 198 211 207 192 194 197 216 196 196 202 196 192 158 220 164 183 
13204 9 155 122 171 260 152 222 197 211 211 213 196 180 204 187 183 198 203 203 192 197 195 200 196 196 202 196 192 158 220 150 189 
13204 9 173 130 171 266 168 222 203 211 211 199 196 180 202 219 197 198 211 207 196 162 195 206 198 190 202 196 192 158 223 164 177 
13205 9 155 122 171 260 144 232 197 211 211 213 196 180 204 195 183 198 211 203 192 197 195 200 196 196 202 196 192 158 220 164 189 
13205 9 155 122 185 260 152 206 197 208 211 217 196 178 198 219 183 198 209 207 192 188 197 198 196 196 202 196 194 158 217 154 189 
13206 9 155 122 171 260 152 250 197 211 211 215 196 180 204 219 183 198 211 207 192 197 195 200 196 196 202 196 192 158 220 150 189 
13206 9 167 122 177 260 152 250 197 205 211 195 204 180 200 221 197 198 211 207 192 197 197 236 198 196 202 196 200 158 214 166 177 
13207 9 155 122 171 260 152 250 197 211 211 189 196 180 204 219 183 198 211 203 192 197 195 200 196 196 202 196 192 158 214 164 189 
13207 9 155 110 171 280 168 220 197 211 211 215 204 180 198 219 183 200 203 203 196 194 195 200 194 196 206 196 194 158 220 150 192 
13208 9 155 122 171 260 152 222 197 211 211 189 196 180 204 219 183 198 211 203 192 197 195 200 196 196 202 196 192 158 220 164 189 
13208 9 167 134 171 280 164 216 205 211 211 215 204 180 200 221 183 218 203 207 192 197 195 206 198 196 202 196 192 158 214 164 177 
13209 9 155 122 171 260 152 248 197 211 207 213 196 180 204 219 183 198 211 203 192 197 195 200 196 196 202 196 192 158 220 164 189 
13209 9 155 122 171 260 152 248 197 208 211 219 204 180 204 221 197 180 211 207 192 194 197 202 198 196 206 196 192 158 214 182 171 
13210 9 155 122 171 260 152 248 197 211 211 189 196 180 204 219 183 198 211 203 192 197 195 200 196 196 202 196 192 158 214 164 189 
13210 9 167 120 185 256 162 248 197 211 211 213 204 180 198 219 197 206 203 207 196 162 195 206 196 196 202 196 192 158 220 166 189 
13211 9 155 122 185 260 152 230 197 211 211 189 196 180 204 195 183 198 211 203 192 197 195 200 196 196 202 196 192 152 214 146 189 
13211 9 155 114 171 260 140 240 197 205 207 213 204 178 200 219 197 198 211 207 192 197 201 200 196 196 202 196 192 158 220 164 189 
13212 9 155 122 171 284 152 224 197 211 211 215 196 180 204 219 183 198 211 203 192 197 195 200 198 196 202 196 192 158 220 146 189 
13212 9 155 120 185 284 168 224 197 208 211 213 204 180 204 217 197 198 209 209 196 197 195 200 198 196 206 196 184 158 220 164 192 
13213 9 155 122 171 260 152 212 197 211 211 189 196 180 204 219 183 198 203 203 192 197 195 200 198 196 202 196 192 146 220 146 189 
13213 9 155 120 185 260 182 216 197 211 211 213 204 180 202 221 197 184 211 211 196 194 195 198 192 196 202 196 192 152 217 164 177 
13214 9 155 122 171 260 152 220 197 211 211 215 196 180 204 195 183 198 211 203 192 197 195 202 196 196 202 196 192 158 220 164 189 
13214 9 155 122 171 280 174 216 197 211 207 215 196 178 202 219 197 186 211 207 192 162 193 200 198 196 202 200 198 152 214 164 162 
13215 9 155 120 171 260 152 250 197 211 211 189 196 180 204 219 183 198 211 203 192 197 195 200 196 196 202 196 192 158 220 148 189 
13215 9 155 122 185 260 152 212 207 208 211 213 196 180 202 221 197 180 205 223 196 197 201 200 198 196 202 196 192 158 220 164 192 
13216 9 155 120 171 260 152 210 197 211 211 213 196 180 204 219 183 198 203 203 192 197 195 200 196 196 202 196 192 152 214 146 189 
13216 9 155 122 185 260 180 218 197 205 211 215 204 180 204 219 197 198 211 207 196 197 197 200 198 196 214 196 192 158 220 164 189 
13217 9 155 122 171 260 152 204 197 211 211 213 196 180 204 219 183 198 211 203 192 197 195 200 196 196 202 196 192 158 220 150 189 
13217 9 179 132 185 260 162 230 193 208 211 217 204 178 202 219 191 186 205 207 192 197 195 200 198 196 202 200 190 158 220 182 177 
13218 9 155 122 171 260 152 248 197 211 211 189 196 180 204 195 183 198 203 203 192 197 195 200 196 196 202 196 192 158 220 164 189 
13218 9 155 120 171 284 152 214 197 211 211 213 196 180 202 219 183 198 211 203 196 197 203 202 198 196 202 196 219 158 220 186 177 
13219 9 155 122 171 260 152 238 197 211 207 215 196 180 202 219 183 198 203 203 192 197 195 200 196 196 202 196 192 158 220 164 189 
13219 9 155 124 185 260 152 232 197 211 211 193 206 180 204 221 189 216 211 203 192 197 197 200 198 196 206 196 213 152 229 164 189 
13220 9 155 122 171 260 152 248 197 211 211 213 196 180 204 219 183 198 203 203 192 197 195 200 196 196 202 196 192 158 220 182 189 
13220 9 155 124 171 260 152 248 207 202 211 211 196 180 204 221 189 210 211 203 192 197 195 200 198 194 202 196 194 152 220 190 192 
13221 9 155 122 171 260 146 248 197 211 211 215 196 180 204 195 183 198 203 203 192 197 195 200 194 196 202 196 192 152 214 164 189 
13221 9 173 122 185 284 152 236 197 211 211 225 204 180 198 219 197 186 211 205 192 197 195 200 196 196 202 196 192 158 220 148 192 
13222 9 155 122 171 260 152 248 197 211 211 213 196 180 204 219 183 198 203 203 192 197 195 200 196 196 202 196 192 158 220 164 189 
13222 9 169 122 185 260 152 214 197 205 211 215 204 180 200 221 197 198 211 203 192 197 195 200 198 196 202 196 192 158 235 146 177 
13223 9 155 122 171 260 152 218 197 211 207 213 196 180 204 195 183 198 211 203 192 197 195 200 196 196 202 196 192 158 220 164 189 
13223 9 167 122 185 260 152 216 197 208 211 213 204 178 200 219 197 198 203 203 192 162 195 200 192 196 202 196 192 158 214 182 177 
13224 9 155 122 171 260 152 248 197 211 211 189 196 180 202 219 183 198 211 203 192 197 195 200 196 196 202 196 192 158 214 164 189 
13224 9 155 136 185 280 182 248 197 205 211 213 196 178 204 219 183 180 211 207 192 197 197 198 196 196 202 196 192 158 220 166 192 
13250 9 155 122 171 260 152 210 197 211 211 213 196 180 204 219 183 198 211 203 192 197 195 200 196 196 202 196 192 158 220 148 189 
13250 9 155 122 171 260 162 212 205 211 211 215 204 178 204 221 183 194 211 203 196 197 195 200 196 196 202 194 192 155 232 164 177 
13251 9 155 122 171 260 152 210 197 211 211 213 196 180 204 219 183 198 211 203 192 197 195 200 196 196 202 196 192 152 220 152 189 
13251 9 155 122 171 260 162 218 197 208 207 215 196 178 204 219 185 196 211 211 196 162 195 200 196 196 202 196 198 158 232 170 189 
13252 9 155 122 171 260 152 220 197 211 211 213 196 180 204 219 183 198 211 203 192 197 195 200 196 196 202 196 192 152 214 148 189 
13252 9 155 122 171 260 152 220 197 211 211 215 196 180 198 221 183 198 211 207 196 185 195 206 196 196 202 196 192 158 220 164 192 
13253 9 155 122 169 260 152 248 197 211 207 213 196 180 204 219 193 198 211 203 192 197 195 200 196 196 202 196 192 158 214 146 189 
13253 9 155 112 185 260 152 204 219 202 211 221 202 180 202 221 195 218 211 203 194 194 201 228 196 196 194 196 192 158 220 164 195 
13254 9 155 122 171 260 152 250 197 211 211 213 196 180 198 195 183 198 211 203 192 197 195 200 196 196 202 196 192 158 205 142 189 
13254 9 155 122 185 280 182 216 197 205 211 215 204 180 204 219 197 182 213 205 192 185 203 200 196 196 222 200 192 155 214 164 189 
13255 9 155 122 171 260 152 222 197 211 211 189 196 180 204 195 183 198 211 203 192 197 195 200 196 196 202 196 192 158 214 164 189 
13255 9 173 122 183 270 152 216 197 205 211 215 196 178 202 221 197 222 203 203 192 194 195 200 196 200 202 196 198 158 223 146 177 
13256 9 155 122 171 260 152 248 197 211 211 189 196 180 204 219 183 198 211 203 192 197 195 200 194 196 202 196 192 158 214 164 189 
13256 9 155 122 171 260 152 224 207 208 211 213 204 180 200 217 197 186 211 211 192 197 195 200 196 196 202 196 192 158 220 168 192 
13257 9 155 122 171 260 146 208 197 211 211 215 196 180 204 219 183 198 203 203 192 197 195 200 196 196 202 196 192 152 220 146 189 
13257 9 155 122 185 260 152 212 197 202 211 217 204 178 202 187 193 188 211 207 196 194 195 200 196 196 202 196 182 152 223 168 177 
13258 9 155 122 171 260 152 214 197 205 211 189 196 180 204 187 183 198 203 207 192 197 195 200 196 196 202 196 192 158 214 164 189 
13258 9 155 102 181 284 168 244 205 202 211 223 206 178 204 195 197 190 211 203 196 194 203 200 196 196 214 196 202 155 220 180 177 
13259 9 155 122 171 260 152 210 197 208 207 215 196 180 204 221 183 198 211 203 192 197 195 200 196 196 202 196 192 158 214 146 189 
13259 9 155 122 171 284 152 210 193 208 211 215 196 178 198 217 183 198 203 203 192 162 203 200 196 196 202 200 206 158 220 146 177 
13260 9 155 122 185 260 146 216 197 205 211 215 196 180 204 219 183 198 211 203 192 197 195 200 198 196 202 196 192 152 220 146 189 
13260 9 155 110 181 260 152 250 197 205 211 217 204 180 204 217 197 198 211 207 196 188 203 200 198 196 214 196 198 158 214 160 177 
13261 9 155 122 171 260 152 212 197 205 211 189 196 180 204 219 183 198 211 203 192 197 195 200 196 196 202 196 192 155 220 164 189 
13261 9 155 112 185 280 152 228 207 202 211 195 204 180 204 221 183 194 211 207 192 197 201 200 198 196 206 196 192 152 223 136 177 
13262 9 155 122 185 260 152 220 197 208 207 213 196 180 204 221 183 198 203 203 192 197 195 210 196 196 202 196 192 158 214 164 189 
13262 9 155 128 171 280 198 244 197 208 211 215 204 180 200 217 189 218 211 215 196 194 203 236 196 196 210 196 192 158 220 164 177 
13263 9 155 122 171 260 152 190 197 211 211 213 196 180 196 187 183 198 211 203 192 197 195 198 196 196 202 196 192 152 220 152 189 
13263 9 155 102 171 280 156 218 197 211 211 215 204 178 202 217 197 198 211 223 192 197 201 200 198 194 206 200 196 158 214 170 189 
13264 9 155 122 171 260 152 216 197 211 207 189 196 180 204 219 183 198 211 203 192 197 195 200 196 196 202 196 192 158 220 162 189 
13264 9 155 122 185 280 170 244 207 205 207 213 204 180 204 217 197 186 205 207 192 197 203 200 196 196 242 196 192 158 241 164 177 
13265 9 155 122 171 260 146 214 197 205 207 213 196 180 204 219 183 198 211 203 192 197 195 200 196 196 202 194 192 158 214 146 189 
13265 9 155 140 185 260 152 204 205 205 211 215 204 180 204 221 197 198 211 207 192 197 195 200 192 196 194 196 200 158 220 148 162 
13266 9 155 122 171 260 146 204 197 211 207 213 196 180 204 219 183 198 211 203 192 197 195 200 196 196 202 196 192 158 214 152 189 
13266 9 155 112 185 260 152 226 197 202 211 215 204 180 200 217 197 202 211 203 192 197 201 200 198 196 202 196 192 158 220 164 189 
13267 9 155 122 171 260 152 190 197 211 211 213 196 180 204 217 185 198 203 203 192 197 195 200 196 196 202 196 192 158 220 164 189 
13267 9 155 110 171 260 152 244 197 205 211 215 196 180 204 217 193 198 211 207 196 162 199 200 192 196 202 196 192 158 220 168 189 
13268 9 155 122 171 260 152 222 197 208 211 215 196 180 204 219 183 198 211 203 192 197 195 200 196 196 202 196 192 158 214 150 189 
13268 9 155 120 183 280 152 218 197 205 211 193 208 178 202 195 197 198 207 203 196 194 195 200 198 196 202 200 198 158 220 166 189 
13269 9 155 122 171 260 146 220 197 211 211 215 196 180 204 219 183 198 211 203 192 197 195 200 196 196 202 196 192 158 220 164 189 
13269 9 167 122 185 260 152 218 205 205 211 213 204 178 202 221 197 198 211 207 192 162 203 188 198 196 202 194 219 152 220 180 177 
13270 9 155 122 171 260 152 238 197 208 211 213 196 180 204 219 183 198 211 203 192 197 195 200 196 196 202 196 192 146 220 146 189 
13270 9 155 102 171 284 152 232 197 205 211 191 204 178 200 221 197 218 211 203 196 162 201 200 198 198 206 196 192 158 232 164 177 
13271 9 155 122 171 260 152 216 197 208 211 213 196 180 204 219 183 198 211 203 192 197 195 200 196 196 202 196 192 152 220 164 189 
13271 9 155 120 179 284 162 232 197 202 211 215 196 178 204 221 197 198 205 207 196 162 203 204 198 196 202 196 192 158 214 148 162 
13272 9 155 122 171 260 152 220 197 211 211 189 196 180 204 219 183 198 211 203 192 197 195 200 194 196 202 196 192 158 220 166 189 
13272 9 155 126 171 260 170 232 197 205 211 215 204 178 202 219 197 186 203 207 192 185 203 200 196 196 202 200 188 158 220 182 177 
5302 10 155 122 171 260 152 226 197 211 211 254 196 180 204 195 187 198 203 203 192 200 197 200 196 196 202 196 192 158 220 148 189 
5302 10 155 122 185 260 170 206 197 211 211 254 196 178 200 219 189 218 203 207 192 197 199 200 198 194 206 196 188 158 214 164 177 
5303 10 155 122 185 260 152 208 197 211 211 213 196 180 204 219 185 198 203 203 192 197 195 200 196 196 202 196 192 158 220 164 189 
5303 10 155 124 181 260 174 214 197 208 211 213 208 178 200 219 183 186 203 203 192 162 195 200 192 196 202 200 192 164 214 164 189 
5308 10 151 122 171 260 152 218 197 211 207 189 196 180 202 219 199 198 211 203 192 197 199 200 196 196 194 196 192 152 220 164 189 
5308 10 155 122 183 260 162 216 205 208 211 213 204 178 202 219 189 200 207 203 196 197 195 202 196 196 206 196 184 158 214 144 189 
5311 10 155 122 171 260 152 216 197 211 211 215 196 180 204 195 193 198 211 203 192 197 195 200 198 196 202 196 192 158 220 164 177 
5311 10 155 122 185 280 152 216 197 208 207 201 196 178 198 221 193 198 211 203 196 197 195 200 198 196 202 196 198 158 223 152 189 
5313 10 155 122 171 260 152 216 197 211 207 189 196 180 204 195 185 198 211 203 192 197 201 200 196 196 202 196 192 158 214 146 189 
5313 10 155 120 185 284 162 216 197 205 211 215 204 178 202 195 189 222 211 215 196 197 201 200 196 196 206 196 192 158 220 164 192 
5316 10 155 122 171 260 152 190 197 211 211 189 196 180 204 219 185 198 203 203 192 197 195 200 196 196 202 196 192 158 220 146 189 
5316 10 155 112 185 260 152 230 197 208 211 215 204 180 204 219 183 198 213 203 196 197 195 206 196 196 202 196 198 158 220 152 189 
5318 10 155 122 171 260 152 248 197 208 211 213 196 180 204 219 183 198 203 203 192 197 203 200 196 196 202 196 198 158 214 136 189 
5318 10 167 130 183 280 152 210 193 208 211 215 202 178 202 221 183 196 203 207 192 194 195 226 198 196 202 196 194 158 220 144 162 
5319 10 155 122 171 260 152 214 197 211 211 213 196 180 204 219 185 198 203 201 198 197 201 244 196 196 202 200 192 158 220 164 189 
5319 10 175 122 179 260 152 228 193 208 211 215 204 180 202 217 193 194 211 203 192 200 193 244 196 202 202 196 192 155 220 128 189 
5321 10 155 122 171 260 152 204 197 211 211 215 196 180 204 219 185 198 211 203 192 197 195 200 196 196 202 196 192 158 214 164 189 
5321 10 155 120 171 284 168 210 197 208 211 213 204 178 202 219 183 180 207 207 192 197 203 200 196 196 202 196 192 158 220 166 189 
5322 10 155 110 171 260 152 218 197 211 213 213 196 180 204 219 193 198 203 203 192 197 203 200 196 196 202 196 192 158 205 134 189 
5322 10 173 122 185 260 178 202 197 205 207 211 204 178 204 221 189 180 205 207 194 194 203 226 198 196 210 196 198 158 220 144 192 
5324 10 155 122 171 260 152 190 197 211 207 213 196 180 204 195 183 198 211 203 192 197 195 200 196 196 202 196 192 158 220 164 189 
5324 10 167 120 179 260 172 190 197 205 211 215 204 180 204 195 189 198 203 205 202 197 203 200 198 196 202 196 194 158 223 164 189 
5325 10 155 122 171 260 146 216 197 211 211 189 196 180 204 195 189 198 211 203 192 197 201 200 196 196 202 196 192 158 220 146 189 
5325 10 155 122 171 260 152 216 193 211 211 215 208 180 204 221 181 198 203 207 192 197 195 198 196 186 202 196 192 158 214 168 189 
5326 10 155 122 171 260 152 220 197 211 207 213 196 180 204 195 183 198 203 203 192 197 195 200 196 196 202 196 192 158 220 146 177 
5326 10 155 122 179 280 154 240 193 211 211 215 208 180 202 219 183 198 211 203 196 194 197 236 194 198 202 196 206 158 214 164 189 
5327 10 155 122 169 260 152 216 197 211 211 213 196 180 204 195 187 198 211 203 192 197 195 200 198 196 202 196 192 158 220 150 189 
5327 10 167 116 185 260 162 236 197 208 211 215 196 180 202 219 193 202 211 203 196 197 203 200 198 196 206 196 192 158 235 164 189 
5329 10 155 122 171 260 152 238 197 211 207 213 196 180 204 195 193 198 203 207 192 197 195 200 198 196 202 196 194 158 220 146 189 
5329 10 155 122 171 266 148 216 197 211 211 215 204 178 204 219 189 198 207 203 196 194 195 236 200 196 202 196 184 158 220 164 192 
5333 10 155 98 185 260 152 216 197 211 207 215 196 180 204 195 185 198 203 207 192 197 203 200 196 196 202 196 192 152 214 148 189 
5333 10 155 122 179 280 152 236 197 205 211 213 196 178 202 195 183 182 205 207 196 188 203 202 198 196 202 196 192 158 220 144 189 
5334 10 155 122 171 260 152 190 197 208 211 213 196 180 204 221 183 198 211 203 192 197 201 200 196 196 202 196 192 158 220 138 189 
5334 10 167 124 185 260 166 216 205 208 211 217 202 178 198 221 191 218 203 207 196 194 195 200 198 196 202 196 198 152 220 126 177 
5336 10 155 108 171 260 152 236 197 211 211 235 196 180 204 219 185 198 211 203 192 197 201 200 196 196 202 196 192 158 220 146 177 
5336 10 167 122 185 266 146 248 203 211 211 237 204 180 200 221 187 178 203 207 196 197 197 198 198 200 190 196 192 158 214 146 189 
5339 10 155 112 171 260 146 222 197 205 211 215 196 180 204 217 193 196 203 203 192 197 203 200 196 196 202 196 192 158 220 164 189 
5339 10 169 122 185 260 152 210 193 202 211 217 204 178 204 217 189 196 211 203 192 197 203 200 196 194 202 196 198 164 220 164 177 
5340 10 155 122 171 260 152 234 197 211 211 189 196 180 204 219 183 184 211 207 192 197 201 200 196 196 206 196 192 146 220 164 189 
5340 10 155 114 171 260 152 232 197 205 211 213 206 180 194 187 183 198 203 205 196 194 195 200 198 196 214 196 192 158 220 180 180 
5341 10 155 122 171 260 146 248 197 208 211 213 196 178 204 219 189 198 211 203 192 197 203 200 196 196 202 196 192 158 220 146 189 
5341 10 167 120 185 280 146 248 193 205 211 215 204 180 198 217 189 198 203 203 196 197 199 200 198 196 202 196 198 158 220 182 189 
5342 10 155 122 171 260 152 212 197 211 211 213 196 180 202 219 183 182 203 207 192 197 201 200 196 196 202 196 192 158 220 150 189 
5342 10 155 130 185 260 182 216 205 205 211 237 204 180 204 217 187 198 211 207 192 197 197 200 198 196 206 196 192 152 223 164 189 
5343 10 155 122 171 260 152 222 197 205 207 213 204 180 204 219 185 198 211 203 192 197 201 200 196 194 202 196 192 158 220 146 189 
5343 10 167 122 171 284 152 228 207 205 211 189 204 178 204 217 185 218 205 207 192 197 195 200 198 196 206 196 190 158 229 150 192 
5344 10 155 122 185 260 152 220 197 211 211 215 196 180 202 187 187 198 211 203 192 197 203 200 194 196 202 196 192 152 220 164 189 
5344 10 155 122 171 284 152 226 197 205 211 209 202 180 202 221 187 188 203 205 192 194 195 200 196 196 202 196 192 158 214 180 189 
13000 11 167 120 179 280 152 208 197 205 211 191 204 178 200 217 189 182 205 207 196 162 195 200 198 196 206 196 194 158 214 142 177 
13000 11 173 124 179 280 168 228 207 208 211 219 204 180 202 217 187 186 205 207 196 185 195 200 194 194 210 200 200 158 226 146 177 
13001 11 167 120 179 280 168 204 193 205 211 211 204 178 200 217 187 182 205 207 196 162 195 198 196 198 206 196 200 158 229 128 162 
13001 11 167 122 179 280 152 226 207 205 211 229 204 180 202 219 189 186 211 207 196 194 195 184 196 194 210 196 194 164 229 142 177 
13002 11 167 102 179 280 168 220 193 205 211 217 204 178 200 217 185 186 205 205 196 162 195 198 198 196 206 196 184 158 214 142 177 
13002 11 173 120 179 280 152 224 197 205 207 235 204 180 202 217 193 186 211 215 196 162 195 188 200 196 206 196 200 164 214 146 177 
13003 11 167 120 179 280 168 204 193 205 211 213 204 178 200 217 189 186 205 207 196 162 195 188 196 196 206 196 194 158 214 144 177 
13003 11 173 124 181 280 152 234 193 211 211 258 204 180 202 221 191 198 203 207 196 162 195 226 198 196 210 196 200 158 229 164 177 
13004 11 167 102 179 280 140 216 193 205 211 205 204 178 202 217 189 180 205 207 192 162 195 236 196 196 206 196 184 158 214 144 177 
13004 11 173 120 171 280 168 230 207 205 211 207 204 178 198 217 193 186 203 207 196 194 195 236 196 196 222 196 200 158 226 146 177 
13005 11 167 120 179 280 168 216 193 205 211 217 204 178 202 217 189 186 205 207 196 194 195 210 196 196 206 196 200 158 214 142 162 
13005 11 167 122 181 280 162 226 193 205 211 233 204 180 202 221 189 198 211 207 196 194 195 218 198 196 210 200 200 158 229 150 162 
13006 11 167 122 179 280 152 216 193 205 211 191 204 178 202 217 191 182 205 207 196 162 195 206 196 196 206 196 194 158 214 144 162 
13006 11 173 126 183 284 162 222 193 214 211 215 204 178 202 221 189 186 203 207 196 194 195 236 198 196 210 196 194 158 232 146 177 
13007 11 167 102 179 280 152 216 193 205 211 211 204 178 202 217 187 186 203 207 196 162 195 236 196 196 206 196 194 158 214 146 162 
13007 11 175 124 183 280 168 212 201 208 211 229 204 180 202 221 191 186 205 207 192 194 199 200 194 194 202 200 200 152 214 150 177 
13008 11 155 120 179 280 140 208 193 205 211 215 204 178 202 217 189 186 205 207 196 162 195 236 198 196 206 196 194 158 214 146 177 
13008 11 167 124 181 280 166 224 193 208 211 217 204 180 202 221 191 186 213 207 196 162 195 200 198 196 206 196 200 158 229 166 177 
13009 11 167 120 179 280 168 224 193 205 211 223 204 178 200 217 187 186 205 207 196 194 195 228 192 196 206 196 194 158 214 144 177 
13009 11 173 124 181 280 168 226 195 205 211 233 204 180 202 221 191 190 203 203 196 194 195 236 196 198 202 196 200 164 229 144 177 
13010 11 167 122 181 280 168 216 193 205 211 199 204 178 202 217 189 186 205 207 196 162 195 236 196 196 206 196 194 158 226 146 177 
13010 11 167 124 183 280 168 246 193 208 211 237 204 180 202 221 189 198 211 207 196 194 195 236 200 198 202 196 200 164 226 170 177 
13011 11 167 124 179 280 168 210 193 205 207 215 204 178 202 217 185 176 205 207 196 194 195 236 196 196 206 196 194 155 214 146 177 
13011 11 155 116 183 280 144 224 207 205 211 219 204 180 200 217 189 180 211 203 192 194 195 200 196 196 210 196 198 158 229 150 177 
13012 11 167 124 179 280 140 224 207 205 211 215 204 178 202 217 189 178 205 207 196 162 195 204 196 196 206 196 194 158 214 146 177 
13012 11 167 112 181 280 168 228 201 208 211 223 204 180 202 221 189 186 205 207 196 194 195 236 198 196 202 196 194 158 226 146 159 
13013 11 167 102 179 280 140 210 193 205 211 191 204 178 202 217 191 182 205 207 196 162 195 226 196 196 206 196 194 158 226 144 177 
13013 11 173 126 171 280 168 224 193 211 211 205 204 180 202 217 187 186 205 207 196 194 195 236 198 194 206 200 200 164 229 146 192 
13014 11 167 120 181 280 140 224 193 205 207 201 204 178 200 217 189 182 205 207 196 162 195 226 198 196 206 196 200 158 226 144 177 
13014 11 173 122 171 280 168 228 201 205 211 215 204 180 202 217 191 186 207 211 196 194 195 236 198 194 194 200 200 164 226 146 177 
13015 11 155 124 181 260 152 204 193 205 211 217 204 178 200 217 189 186 205 207 196 194 195 198 196 196 206 196 194 158 214 144 162 
13015 11 167 122 183 280 168 228 193 208 211 235 196 178 202 217 191 206 203 207 196 194 195 200 198 196 222 196 192 164 229 146 177 
13016 11 167 120 179 260 152 216 193 205 211 215 204 178 202 217 193 186 205 207 196 162 195 232 198 196 210 196 186 158 229 142 162 
13016 11 155 124 183 280 168 216 193 208 211 217 204 180 202 221 195 186 213 207 196 162 195 236 198 196 202 196 200 164 229 166 177 
13017 11 167 126 179 280 152 216 193 205 211 215 204 178 202 217 187 180 205 207 196 162 195 182 196 196 206 196 194 158 214 144 162 
13017 11 167 120 181 260 168 206 193 205 211 217 204 178 202 217 189 182 213 209 196 194 197 210 198 196 206 196 200 158 229 142 177 
13018 11 167 126 181 280 140 220 193 205 211 199 204 178 202 217 191 182 213 207 196 162 195 200 196 196 206 196 200 158 214 128 162 
13018 11 173 122 183 280 152 224 207 205 211 223 204 180 202 221 193 184 203 207 196 194 195 200 198 196 210 196 192 152 229 142 177 
13019 11 167 120 179 260 140 216 193 205 211 217 204 178 202 217 185 182 205 207 192 162 195 204 196 196 206 196 200 158 226 144 162 
13019 11 173 120 179 280 132 222 207 205 211 231 204 180 202 221 187 186 205 207 196 194 195 236 192 196 206 196 200 158 214 170 177 
13020 11 167 124 179 260 152 206 193 205 207 205 204 178 202 217 185 176 205 207 192 162 195 186 196 196 206 196 194 158 214 132 162 
13020 11 155 126 183 280 166 216 193 205 211 237 204 180 202 221 187 186 205 207 196 194 195 188 198 196 198 196 200 164 229 144 177 
13021 11 167 120 179 280 140 206 193 205 211 217 204 178 202 217 189 182 205 207 196 162 195 236 196 196 206 196 200 161 226 132 162 
13021 11 173 122 183 284 152 216 197 205 211 219 204 180 202 217 191 186 205 215 196 194 195 200 196 194 210 196 200 164 226 144 177 
13022 11 167 124 181 276 152 206 193 205 211 215 204 178 202 217 187 186 205 207 196 162 195 200 196 196 206 196 184 158 226 142 177 
13022 11 167 110 171 280 152 216 197 205 211 272 204 180 204 221 193 186 203 207 202 194 195 200 196 196 210 200 194 158 226 146 177 
13023 11 173 110 179 260 152 216 193 205 211 213 204 178 202 217 189 186 205 203 196 194 195 198 194 186 206 196 184 161 214 142 162 
13023 11 173 124 183 280 168 216 207 202 211 239 204 180 202 221 193 186 205 207 196 194 195 206 198 196 206 196 194 164 229 144 177 
13024 11 167 120 179 280 140 204 193 205 211 215 204 178 202 217 191 186 205 203 196 162 195 222 194 196 206 196 200 158 214 144 177 
13024 11 167 120 171 280 168 190 207 205 211 225 204 180 198 221 193 186 205 207 196 200 197 226 198 196 206 196 200 158 232 144 177 
13025 11 155 124 181 280 152 208 193 205 211 213 204 178 202 217 187 186 205 203 196 162 195 200 190 196 206 196 194 158 229 146 177 
13025 11 167 102 183 280 152 224 207 205 211 225 204 180 202 221 189 198 211 207 196 194 195 200 198 196 234 198 194 164 232 148 177 
13026 11 167 102 179 280 140 222 193 205 211 229 204 178 202 217 187 182 203 203 196 162 195 206 192 196 206 196 200 158 214 142 177 
13026 11 167 120 181 280 152 224 207 208 211 245 204 180 202 217 189 186 205 207 196 194 195 202 196 196 206 196 200 164 229 144 177 
13027 11 167 124 179 280 152 206 193 205 211 219 204 178 202 217 187 180 205 203 196 162 195 204 192 196 206 196 194 158 226 142 162 
13027 11 167 122 181 280 168 216 207 211 211 207 204 180 202 221 189 186 205 207 196 162 195 236 198 196 210 196 194 164 223 166 177 
13028 11 167 120 181 280 168 216 193 205 211 237 204 178 202 221 189 182 205 203 196 162 195 236 198 196 206 196 194 158 214 132 162 
13028 11 155 124 183 280 152 216 207 208 211 239 204 180 202 221 191 182 203 207 196 194 195 198 198 196 194 200 200 158 226 146 177 
13029 11 167 102 181 280 140 210 193 205 211 215 204 178 200 217 189 186 205 207 196 162 195 182 196 196 206 196 184 158 214 146 162 
13029 11 167 120 183 280 168 222 205 214 211 215 204 180 202 221 191 186 205 207 196 200 195 236 200 196 206 196 194 158 214 148 177 
13030 11 167 102 181 260 140 206 193 205 207 221 204 178 200 217 189 180 205 203 196 162 195 200 192 196 206 196 200 158 214 144 177 
13030 11 167 120 183 280 140 220 207 208 211 223 204 180 202 221 189 186 205 207 196 194 195 202 196 196 206 196 200 158 229 146 177 
13031 11 173 124 179 280 140 206 193 205 211 199 204 178 202 217 189 182 205 207 196 162 195 200 196 194 206 196 194 164 214 146 177 
13031 11 177 126 181 284 168 214 207 205 211 225 204 180 200 221 191 186 205 207 196 162 195 200 198 196 206 196 202 164 226 150 192 
13032 11 167 120 179 280 152 206 193 205 211 199 204 178 200 217 189 182 205 207 192 162 195 236 192 196 206 196 200 158 214 142 162 
13032 11 173 120 181 280 152 216 193 208 211 215 204 178 202 221 201 186 205 207 196 194 195 236 196 196 206 196 200 164 229 144 177 
13033 11 167 120 183 260 152 206 193 205 211 215 204 178 202 217 189 182 205 207 192 162 195 206 198 196 206 196 194 158 214 144 177 
13033 11 173 124 183 280 168 216 199 208 211 215 204 180 202 221 193 186 205 205 196 162 195 198 198 196 206 196 200 158 229 146 177 
13034 11 167 124 181 280 140 208 193 205 211 213 204 178 200 217 189 182 205 207 192 162 195 206 196 196 206 196 194 158 229 144 177 
13034 11 173 112 183 280 168 222 193 205 211 217 204 178 202 219 191 182 203 207 196 162 195 200 198 196 206 196 184 158 214 146 177 
13035 11 167 124 181 280 140 222 193 205 211 215 204 178 202 217 189 182 205 207 192 162 195 206 194 194 206 196 194 158 214 144 177 
13035 11 173 124 183 284 168 208 207 205 211 219 204 180 202 221 191 186 205 207 196 162 195 184 198 196 210 196 194 158 226 146 177 
13036 11 167 120 179 280 152 224 193 205 211 215 204 178 200 217 189 186 205 207 196 162 195 206 192 196 206 196 194 158 214 144 162 
13036 11 173 124 181 280 166 228 207 208 211 235 204 180 202 221 193 186 205 207 196 194 195 200 198 198 218 200 200 158 214 164 162 
13037 11 167 124 179 280 152 206 193 205 211 215 204 178 202 217 187 180 205 207 196 162 195 236 196 196 206 196 194 158 214 144 162 
13037 11 155 120 179 260 168 210 207 205 211 219 204 180 202 221 201 186 205 211 196 194 195 206 198 196 206 196 194 164 226 144 162 
13038 11 167 102 179 280 168 206 193 205 207 213 204 178 200 217 185 186 205 207 192 162 195 186 196 196 206 196 184 158 214 144 177 
13038 11 175 122 181 280 168 216 197 205 211 237 204 180 202 217 189 186 205 207 196 162 195 212 198 196 206 196 200 158 226 146 177 
13039 11 173 102 179 280 168 204 193 205 211 239 204 178 202 217 185 186 205 207 196 162 195 206 196 196 206 196 184 158 226 132 162 
13039 11 167 124 179 280 168 216 193 205 211 241 204 180 202 217 189 186 213 207 196 194 195 206 200 196 206 196 194 164 229 144 192 
13040 11 167 102 181 260 152 204 193 205 211 217 204 178 200 217 185 186 203 207 196 162 195 206 192 196 206 196 200 158 214 144 162 
13040 11 167 120 183 280 152 214 193 208 211 225 204 180 202 221 191 186 205 207 196 194 195 236 198 196 194 196 200 164 226 146 177 
13041 11 167 110 183 280 140 216 193 205 211 205 204 178 202 217 191 186 205 207 196 162 195 186 196 194 206 196 184 158 226 146 177 
13041 11 173 124 183 280 168 230 193 205 211 213 204 180 202 221 185 186 205 207 196 194 195 188 196 196 210 196 194 164 229 146 177 
13042 11 167 124 179 280 152 206 193 205 211 215 204 178 202 217 187 182 205 207 196 162 195 200 196 196 206 196 194 155 214 142 177 
13042 11 173 126 181 260 152 216 203 205 211 225 204 180 202 221 189 186 203 207 196 194 195 200 192 196 210 196 200 158 226 144 177 
13043 11 167 124 181 280 140 224 193 205 211 215 204 178 202 217 189 182 205 207 192 162 195 184 192 194 206 196 194 158 214 144 177 
13043 11 173 126 183 280 168 224 207 205 211 219 204 180 202 221 191 186 205 207 196 162 195 188 198 196 210 196 206 158 226 146 177 
13044 11 167 120 179 280 152 206 193 205 211 221 204 178 200 221 187 182 205 207 196 194 195 202 196 196 206 196 194 158 214 144 177 
13044 11 167 124 181 280 168 216 207 205 211 231 204 180 202 221 183 186 203 207 196 194 195 206 192 196 206 196 200 158 226 144 177 
13045 11 155 122 179 280 152 222 193 205 211 217 204 178 202 217 185 180 203 207 196 162 195 200 192 196 206 196 194 158 229 144 162 
13045 11 167 122 183 280 166 226 193 208 211 245 204 180 202 219 191 182 205 207 196 162 195 206 196 196 202 196 200 158 229 144 177 
13046 11 167 120 183 280 168 216 193 205 211 191 204 178 200 217 187 186 205 207 196 162 195 200 196 194 206 196 194 158 226 144 177 
13046 11 173 124 185 260 168 216 207 211 207 233 204 178 200 217 189 192 213 207 196 162 195 200 192 196 210 196 200 164 229 144 177 
13047 11 167 124 181 260 152 222 193 205 211 191 204 178 200 217 185 182 205 207 196 162 195 190 198 194 206 196 194 158 214 142 177 
13047 11 167 124 183 280 168 224 193 205 211 245 204 180 202 221 189 186 205 205 196 162 195 202 198 196 206 196 194 164 226 148 177 
13048 11 167 102 179 280 152 216 193 205 211 199 204 178 200 217 185 180 205 207 196 162 195 188 196 196 206 196 200 158 214 144 177 
13048 11 167 120 181 280 168 216 207 205 211 229 204 180 202 217 193 182 203 207 196 194 195 198 196 196 210 196 194 164 226 146 177 
13049 11 167 102 171 280 140 216 193 205 211 229 204 178 200 217 185 186 205 207 196 162 195 206 192 196 206 196 184 158 214 132 162 
13049 11 173 102 179 280 168 216 207 208 211 229 204 180 202 221 191 186 205 207 196 194 195 226 198 196 210 196 200 158 226 142 177 
13050 11 167 120 179 260 140 204 193 205 207 205 204 178 200 217 189 182 205 207 196 162 195 204 192 196 206 196 194 158 226 142 177 
13050 11 167 124 179 280 166 216 207 205 211 256 204 180 202 221 193 186 205 207 196 162 195 226 196 196 202 196 200 158 226 144 177 
3275 12 167 110 179 260 140 216 193 205 207 223 204 178 202 217 189 186 205 207 196 162 195 198 196 196 198 196 184 158 226 146 162 
3275 12 173 124 183 280 152 224 207 208 211 229 204 178 204 217 191 186 211 207 196 162 195 206 198 196 202 196 194 158 226 166 177 
3276 12 167 110 179 260 168 216 193 205 211 227 204 178 202 217 183 186 203 207 192 162 195 236 194 196 210 196 184 158 226 142 177 
3276 12 173 124 183 280 152 224 193 214 211 262 204 178 202 217 187 186 205 207 196 162 195 194 194 196 202 196 194 158 229 144 177 
3277 12 167 120 181 260 140 216 193 205 211 191 204 178 202 185 189 182 205 207 196 188 195 200 194 196 206 196 194 158 226 144 162 
3277 12 173 126 183 280 168 216 193 205 211 215 204 180 200 221 191 186 205 207 196 194 195 204 194 196 206 196 200 158 226 148 177 
3278 12 155 102 179 280 152 216 193 205 211 215 204 178 202 217 187 180 205 207 196 162 195 206 194 196 198 196 184 158 214 144 162 
3278 12 155 124 183 280 166 210 207 208 211 219 204 180 202 221 191 186 213 207 192 162 195 236 192 196 210 196 194 158 229 144 177 
3279 12 167 102 179 280 152 190 193 205 211 215 204 178 202 217 183 186 205 207 196 162 195 188 194 194 198 196 184 158 214 144 177 
3279 12 167 124 181 280 152 204 207 205 211 223 204 180 202 217 191 190 203 207 196 162 195 202 196 196 202 196 194 158 229 148 177 
3280 12 167 120 179 280 152 216 193 205 211 225 204 178 202 221 191 186 205 207 196 162 195 200 194 196 198 196 198 158 229 140 177 
3280 12 173 102 181 280 168 216 205 211 211 258 204 180 202 217 185 180 203 207 196 188 195 198 196 196 202 196 200 158 229 142 177 
3281 12 155 120 179 260 140 216 193 205 211 215 204 178 202 221 191 182 205 207 196 162 195 200 194 196 206 196 194 158 205 144 177 
3281 12 155 126 181 260 168 216 207 205 211 219 204 180 202 221 189 186 209 203 196 194 195 202 198 196 210 200 200 164 214 146 177 
3282 12 167 120 179 256 152 208 193 205 211 213 204 178 202 217 191 186 205 207 196 162 195 198 194 196 210 196 194 158 214 142 177 
3282 12 155 124 181 280 168 204 207 208 211 241 204 180 202 217 183 210 211 207 196 194 195 236 194 196 190 196 200 158 226 144 177 
3283 12 167 120 179 280 140 216 193 205 207 215 204 178 202 217 189 180 205 207 196 162 195 236 194 194 202 196 194 158 214 146 162 
3283 12 167 124 183 280 168 212 193 211 211 245 204 180 202 221 193 186 211 207 196 162 197 198 194 196 206 196 200 161 226 150 177 
3284 12 167 102 181 280 168 208 193 205 211 191 204 178 200 217 191 186 205 207 196 162 195 200 192 196 206 196 184 164 226 142 177 
3284 12 173 122 181 280 168 214 193 208 211 215 204 178 202 187 189 198 205 207 196 194 195 200 192 196 206 196 198 158 229 144 177 
3285 12 167 120 179 280 150 204 193 205 211 225 204 178 202 217 189 182 203 207 196 162 195 202 194 196 202 196 198 158 214 142 177 
3285 12 173 126 179 284 168 222 207 208 211 221 204 180 202 217 191 218 211 207 196 194 195 202 196 196 206 196 200 158 232 142 177 
3286 12 163 120 179 280 152 220 207 205 211 201 204 178 202 217 191 182 205 207 196 162 195 200 194 196 206 196 200 155 214 144 177 
3286 12 167 120 183 280 168 222 193 205 211 241 204 180 202 221 193 186 205 207 196 162 195 200 198 186 230 196 200 158 214 158 177 
3287 12 167 124 179 260 152 222 193 205 211 233 204 178 200 217 189 182 205 211 196 162 195 236 196 196 206 196 194 158 214 144 162 
3287 12 155 112 181 280 188 218 207 205 211 282 196 180 202 217 193 182 205 211 196 194 195 236 196 196 222 196 192 158 214 148 177 
3288 12 167 120 179 280 168 216 193 205 207 191 202 178 200 217 191 182 205 207 196 162 195 186 198 194 206 196 200 158 214 128 162 
3288 12 173 120 181 284 174 190 197 208 211 209 204 180 202 221 191 182 213 207 196 194 195 222 196 196 210 196 194 164 214 164 177 
3289 12 155 120 179 260 140 204 193 205 207 191 200 178 202 219 191 182 205 207 196 162 195 200 194 196 202 196 200 158 214 144 162 
3289 12 155 120 181 280 166 214 197 205 211 223 202 180 202 221 183 186 203 209 192 194 197 226 194 196 210 196 200 158 229 146 177 
3290 12 167 124 183 280 168 214 193 205 211 221 204 178 202 187 187 182 201 207 196 194 195 200 194 196 202 196 194 155 214 142 162 
3290 12 173 120 183 280 152 216 207 205 211 211 204 178 202 217 189 186 205 207 196 194 197 200 200 196 206 200 200 158 229 154 177 
3291 12 167 120 183 260 140 214 207 205 211 219 204 178 202 217 189 182 205 207 196 162 195 226 192 194 202 196 200 158 214 144 177 
3291 12 173 120 183 260 168 248 197 205 211 203 204 180 200 221 189 182 211 207 196 194 195 200 198 196 206 196 192 158 226 144 192 
3292 12 167 120 179 280 152 204 193 205 211 217 204 178 200 217 189 186 205 207 192 162 195 200 192 196 202 196 194 158 214 142 177 
3292 12 173 124 185 280 168 220 193 208 211 227 204 180 202 221 185 186 213 207 196 162 195 200 198 198 206 196 200 164 229 154 177 
3293 12 173 120 179 280 152 216 193 205 211 215 204 178 202 217 189 186 203 207 192 162 195 200 194 196 202 196 194 158 214 142 177 
3293 12 155 124 183 284 168 214 207 208 211 215 204 180 202 221 187 186 205 207 196 162 195 200 196 196 206 196 194 158 226 144 189 
3294 12 167 124 179 276 152 210 193 205 211 215 204 178 202 217 189 182 205 207 196 162 195 198 192 196 206 196 194 158 214 142 177 
3294 12 167 124 183 280 166 216 193 211 211 237 204 180 202 219 191 186 205 207 196 194 195 206 198 194 202 196 194 158 214 144 177 
3295 12 167 120 179 280 140 214 193 205 211 207 204 178 200 219 189 180 205 207 196 162 195 200 192 186 202 196 194 158 214 128 162 
3295 12 167 124 183 280 152 216 207 208 211 227 204 178 202 221 185 182 205 207 196 194 195 200 198 196 206 196 194 161 214 142 177 
3296 12 167 120 179 280 140 204 193 205 211 217 202 178 202 217 189 182 205 207 196 162 195 200 194 194 202 196 194 158 229 144 177 
3296 12 173 126 181 280 168 204 197 208 211 225 204 180 202 221 183 186 211 207 196 194 195 206 198 196 206 196 200 161 229 146 177 
3297 12 167 110 181 280 152 222 193 205 211 195 204 178 200 217 189 180 203 207 196 162 195 200 194 196 198 196 194 158 226 128 162 
3297 12 173 120 183 280 168 232 207 205 211 215 206 178 202 221 191 186 205 207 196 162 195 236 194 196 202 196 200 158 229 146 177 
3298 12 167 120 179 280 168 218 193 205 211 211 204 178 200 217 183 186 205 207 196 162 195 198 194 186 198 196 196 158 226 142 177 
3298 12 173 126 183 280 176 216 207 205 207 231 204 180 202 217 189 186 205 207 196 194 195 200 194 196 202 196 200 158 229 146 192 
3299 12 167 120 179 280 140 204 193 205 211 217 204 178 202 217 189 182 205 207 196 162 195 184 192 194 206 196 184 152 214 142 177 
3299 12 167 120 181 280 168 206 189 205 211 274 204 178 198 221 191 186 205 207 196 194 195 200 198 196 198 196 200 158 229 166 177 
3250 12 167 120 179 260 152 204 197 205 211 213 204 178 202 219 189 182 205 207 196 162 195 210 192 196 206 196 194 158 223 130 162 
3250 12 173 124 181 260 168 212 197 208 211 239 204 180 206 221 191 186 211 207 196 194 195 186 198 196 206 196 200 158 229 150 177 
3251 12 167 120 179 260 152 208 193 205 211 199 204 178 202 217 191 182 203 207 196 162 195 200 194 196 206 196 194 158 214 142 177 
3251 12 173 124 183 280 168 224 197 205 211 239 204 180 202 219 191 206 205 207 192 194 195 200 198 196 206 196 200 155 214 148 177 
3252 12 155 120 181 280 140 206 193 205 211 205 204 178 202 217 195 186 205 207 196 162 195 200 196 196 206 196 194 158 214 144 177 
3252 12 167 124 183 280 162 216 193 205 211 213 204 180 196 221 187 180 205 207 192 194 195 200 196 196 202 196 200 152 235 154 177 
3253 12 163 120 181 260 152 216 193 205 211 217 204 178 200 217 187 182 205 207 192 162 195 198 196 194 202 196 194 158 214 144 177 
3253 12 167 124 181 280 168 224 207 208 211 241 204 180 202 221 191 186 205 207 196 194 195 202 198 198 206 196 200 158 214 146 177 
3254 12 167 120 179 280 152 206 193 205 211 221 204 178 202 221 189 182 207 207 196 162 195 200 196 190 206 196 194 158 214 150 162 
3254 12 173 126 179 260 168 216 193 211 211 223 204 180 202 219 191 186 211 207 196 194 195 200 196 196 210 196 200 152 214 154 177 
3255 12 167 122 179 280 152 204 193 205 211 191 204 178 202 217 185 182 205 207 192 162 193 206 196 196 206 196 194 158 226 144 162 
3255 12 167 124 183 280 168 210 193 205 211 219 204 178 200 221 187 186 205 207 196 162 195 200 196 196 210 196 200 158 229 148 177 
3256 12 167 102 179 280 140 206 193 205 211 225 204 178 202 217 189 186 205 207 196 162 195 198 198 194 202 196 194 158 214 128 177 
3256 12 167 124 181 280 152 218 207 208 211 241 204 180 204 221 191 186 207 207 196 194 195 206 192 196 206 196 200 155 226 144 177 
3257 12 167 102 181 280 140 224 193 205 211 223 204 178 202 217 191 186 205 207 196 162 195 212 196 196 202 196 200 158 229 144 162 
3257 12 173 120 183 280 166 224 207 211 211 239 204 180 196 221 187 186 213 207 196 194 195 200 196 196 206 196 200 158 229 150 177 
3258 12 167 120 179 280 154 204 193 205 211 191 204 178 200 217 187 182 205 207 196 162 195 186 196 196 202 196 194 158 214 142 177 
3258 12 167 124 181 280 168 224 209 205 211 213 204 180 202 217 193 186 209 207 196 194 195 202 196 196 206 196 200 158 214 142 177 
3259 12 167 120 181 280 152 204 207 205 211 215 204 178 202 217 189 180 205 207 196 162 195 206 196 196 198 196 200 158 229 132 162 
3259 12 173 126 181 260 166 204 197 205 211 250 204 180 204 217 193 186 213 207 196 194 195 236 194 196 210 196 200 158 226 144 177 
3260 12 167 124 179 280 152 216 193 205 211 215 204 178 200 217 189 182 205 207 192 162 195 198 196 196 194 196 194 158 226 144 177 
3260 12 167 126 183 260 168 226 207 208 211 231 204 180 202 217 193 198 211 207 196 197 195 206 196 196 210 196 200 158 226 146 189 
3261 12 167 124 179 280 140 206 193 205 211 215 204 178 202 217 189 182 205 207 196 162 195 188 190 196 202 196 202 158 214 144 162 
3261 12 173 122 181 280 168 216 197 205 211 231 204 180 202 221 191 182 213 207 196 162 195 202 198 196 194 196 192 164 226 150 162 
3262 12 167 122 179 280 168 206 193 205 211 191 204 178 200 217 191 182 205 207 192 162 195 198 196 194 202 196 194 158 214 142 162 
3262 12 173 124 171 280 182 216 193 211 211 215 204 180 202 217 193 186 205 207 196 162 195 200 198 196 206 196 196 158 226 164 177 
3263 12 167 120 179 280 168 206 193 205 211 191 204 178 202 217 179 182 205 207 196 162 195 236 196 196 206 196 194 155 226 144 177 
3263 12 173 124 181 280 154 216 205 205 211 219 206 180 202 221 189 186 205 207 196 194 195 202 196 196 210 196 200 158 226 150 177 
3264 12 167 120 179 278 140 206 193 205 211 191 204 178 202 217 185 180 203 207 196 194 195 198 196 196 202 196 194 161 214 142 177 
3264 12 167 124 179 280 152 216 197 205 211 233 204 180 202 217 193 186 205 207 196 194 195 198 198 196 206 196 200 164 229 144 177 
3265 12 167 124 179 280 168 226 193 205 211 239 204 178 202 217 187 186 205 207 192 162 195 220 196 196 202 196 186 158 214 128 162 
3265 12 155 128 181 280 168 230 207 205 211 254 204 178 202 221 189 186 203 207 196 194 195 226 200 196 206 196 194 158 229 146 177 
3266 12 167 120 179 280 140 216 193 205 211 219 204 178 202 217 191 182 205 207 196 162 195 194 192 194 202 196 194 158 214 144 177 
3266 12 167 124 183 280 168 216 193 205 211 241 204 180 202 217 193 182 211 207 196 194 195 216 196 196 206 196 202 164 226 154 177 
3267 12 167 110 179 280 152 224 193 205 211 215 204 178 202 221 189 182 205 207 196 194 195 198 196 196 202 196 184 158 226 148 162 
3267 12 173 120 175 280 168 216 207 205 211 215 204 180 204 221 191 188 205 211 196 194 195 200 198 196 206 196 194 152 226 154 177 
3268 12 167 120 179 280 140 220 193 205 211 229 204 178 202 217 189 186 205 207 196 162 195 236 196 194 202 196 194 155 226 128 177 
3268 12 167 124 179 280 152 226 193 208 211 231 204 178 204 217 191 206 205 207 196 162 195 206 196 196 206 196 202 158 232 144 177 
3269 12 167 120 181 280 140 220 193 205 211 199 204 178 202 217 187 186 205 207 196 162 195 200 196 196 202 196 200 158 226 142 162 
3269 12 173 126 183 284 132 228 207 205 211 205 204 180 202 221 191 186 211 207 196 162 195 200 196 196 206 196 200 158 229 144 177 
3270 12 167 124 179 280 168 216 207 205 211 231 204 178 202 221 189 182 205 207 196 162 195 200 192 196 206 196 194 152 226 146 162 
3270 12 173 130 183 260 152 216 193 205 211 250 204 180 202 221 193 182 203 207 196 194 195 236 198 194 206 200 194 158 226 148 177 
3271 12 167 120 179 280 152 220 193 205 211 213 202 178 202 217 187 186 205 207 192 162 195 200 196 196 206 196 200 152 226 132 177 
3271 12 173 120 185 280 168 222 197 205 211 233 204 178 202 217 193 186 203 207 196 162 195 200 198 196 202 196 194 158 229 144 177 
3272 12 167 122 179 280 152 216 207 205 211 219 204 178 200 221 189 186 213 207 196 162 195 186 198 194 206 196 194 155 214 142 162 
3272 12 173 124 181 280 168 216 207 205 211 237 204 180 202 221 197 186 203 207 196 162 195 200 198 196 206 196 200 158 214 146 177 
3273 12 167 102 179 278 152 220 193 205 211 219 204 178 202 217 189 182 205 207 192 162 195 200 196 196 206 196 184 155 214 142 162 
3273 12 175 124 179 280 168 224 207 205 211 235 204 180 202 217 189 186 205 207 196 162 195 200 192 196 210 196 194 158 226 146 162 
3274 12 167 124 179 280 140 212 193 205 211 191 204 178 202 217 185 186 205 207 196 162 195 200 196 196 206 196 194 158 226 144 177 
3274 12 173 112 181 284 152 218 197 208 211 215 204 178 198 217 189 198 205 207 196 194 197 200 198 196 206 196 194 164 214 148 177 
13064 13 173 120 179 280 152 216 193 205 211 217 204 178 202 217 189 180 205 207 196 162 195 236 196 196 206 196 200 158 214 144 162 
13064 13 167 120 179 280 142 216 207 211 211 219 204 180 202 221 189 182 205 211 196 194 195 206 196 196 206 196 198 164 214 146 177 
13065 13 173 120 181 280 152 218 193 205 207 193 204 178 202 217 189 186 205 207 196 194 195 200 194 196 206 196 194 158 214 142 177 
13065 13 155 124 183 280 168 222 193 205 211 215 206 178 202 221 189 196 205 211 194 194 195 200 198 196 202 196 200 158 229 150 177 
13066 13 167 120 181 280 140 204 193 205 211 213 204 178 202 217 189 182 205 207 192 162 195 202 192 196 206 196 194 158 214 142 177 
13066 13 173 126 183 280 168 216 193 211 211 223 204 180 200 221 191 186 205 211 196 162 195 202 198 196 222 200 200 158 229 144 177 
13067 13 167 122 179 280 140 204 193 205 211 207 204 178 202 217 185 182 205 207 196 162 195 200 196 194 206 196 194 158 229 142 177 
13067 13 173 124 183 280 168 210 207 205 211 215 204 180 202 217 191 186 205 211 196 194 195 182 196 196 206 196 194 152 232 144 177 
13068 13 167 102 179 280 168 214 193 205 211 207 204 178 200 217 189 182 205 207 196 162 195 200 196 194 206 196 184 158 214 144 162 
13068 13 173 124 181 280 152 216 207 211 211 231 204 180 202 221 189 196 205 211 196 194 195 200 200 196 210 196 206 158 214 144 162 
13069 13 173 120 181 280 140 220 193 205 211 219 204 178 202 217 187 180 205 207 196 162 195 236 196 194 210 196 200 158 214 142 162 
13069 13 173 120 183 280 168 220 207 205 211 221 204 180 202 217 189 186 205 211 196 162 195 244 196 196 210 196 200 164 226 148 177 
13070 13 167 102 181 280 152 216 193 205 211 219 204 178 202 217 187 182 205 207 196 162 195 200 196 196 206 196 184 158 229 132 177 
13070 13 173 124 183 280 168 212 207 205 211 227 204 180 196 217 187 182 205 211 192 194 195 200 192 196 198 196 194 158 235 148 177 
13071 13 167 120 179 280 168 216 193 208 211 221 204 178 202 217 183 182 211 207 196 162 195 200 196 194 206 196 200 164 226 132 162 
13071 13 169 120 185 260 168 216 197 208 207 227 204 180 200 221 189 194 211 211 196 162 195 200 198 196 210 198 184 164 220 148 177 
13072 13 169 120 183 280 152 214 193 205 211 221 204 178 200 217 193 180 205 207 196 162 195 186 198 194 206 196 194 158 226 148 162 
13072 13 173 124 183 280 152 216 207 205 211 223 204 180 202 221 193 186 211 211 196 194 195 206 198 194 206 196 200 158 229 166 177 
13073 13 167 110 179 280 140 204 193 205 211 213 204 178 202 217 189 180 205 207 196 194 195 202 196 196 202 196 184 158 226 144 162 
13073 13 167 120 179 280 166 204 207 208 211 219 204 180 202 217 187 182 213 211 198 194 195 206 196 196 206 196 200 158 229 166 177 
13074 13 167 120 179 280 152 222 193 205 211 213 204 178 202 217 189 180 205 207 196 162 195 200 196 196 206 196 200 164 214 132 177 
13074 13 173 120 183 280 168 232 197 205 211 219 204 178 202 217 193 186 205 211 196 194 195 200 192 196 210 196 200 155 232 142 177 
13075 13 167 120 181 280 166 214 193 205 211 193 204 178 200 217 187 182 205 207 196 194 195 200 196 196 202 196 200 158 214 146 177 
13075 13 167 120 179 280 168 216 193 208 211 219 204 178 202 217 189 186 213 211 196 194 195 200 196 194 194 196 194 167 214 132 177 
13076 13 167 102 181 280 140 222 193 205 211 219 204 178 202 217 189 180 205 207 196 162 195 236 196 194 206 196 184 158 214 144 162 
13076 13 173 124 181 280 152 222 207 208 211 221 204 180 202 217 193 188 205 211 196 194 195 204 196 196 210 196 194 158 226 146 177 
13077 13 167 120 179 280 168 204 193 205 211 219 204 178 202 217 185 186 213 207 196 162 195 236 196 196 206 196 194 158 226 132 177 
13077 13 173 126 183 284 202 204 207 205 211 314 204 180 202 217 189 196 205 211 196 194 195 200 196 196 210 196 200 158 214 144 177 
13078 13 173 120 181 280 152 220 193 205 211 221 204 178 200 217 187 186 205 207 196 162 195 206 196 196 206 196 200 158 226 144 162 
13078 13 173 120 181 280 152 222 193 208 211 227 204 180 202 219 193 196 205 211 196 194 195 206 198 200 206 196 200 164 232 146 177 
13079 13 167 120 179 280 140 204 193 205 211 223 204 178 202 221 185 182 205 207 196 162 195 200 196 196 206 196 200 158 214 132 177 
13079 13 173 120 181 284 152 212 207 208 211 225 204 180 202 217 185 186 211 211 196 194 195 188 196 196 222 196 200 158 226 164 177 
13080 13 167 120 179 280 168 222 193 205 211 219 204 178 202 217 189 186 205 207 196 162 195 202 196 196 202 196 200 158 226 144 162 
13080 13 167 120 179 280 146 228 225 208 211 235 204 180 202 217 193 196 213 211 196 194 195 206 192 196 206 196 200 158 214 146 177 
13081 13 167 102 179 280 152 216 193 205 211 215 204 178 200 217 187 180 205 207 196 162 195 202 198 196 202 196 184 158 226 142 177 
13081 13 173 102 183 280 168 214 207 208 211 217 204 178 202 221 189 182 211 211 196 162 195 200 198 196 206 196 190 158 232 148 177 
13082 13 167 102 181 280 140 216 193 205 211 207 204 178 202 217 183 186 205 211 196 162 195 198 192 196 206 196 184 158 214 142 177 
13082 13 167 124 179 284 166 214 207 208 211 217 204 178 198 217 191 196 205 211 196 162 195 200 196 196 206 198 194 164 226 164 177 
13083 13 167 120 181 280 168 224 193 205 211 223 204 178 202 217 185 182 205 207 196 162 195 196 196 194 206 196 194 158 226 144 177 
13083 13 167 126 181 280 168 224 207 208 211 239 204 180 202 221 189 186 217 211 196 194 195 206 198 196 210 196 200 164 229 150 177 
13084 13 173 110 179 280 152 214 193 208 211 215 204 178 202 217 187 182 205 207 196 162 195 186 196 196 206 196 184 164 214 146 177 
13084 13 173 120 181 280 168 216 197 205 211 219 204 180 202 217 189 186 211 211 196 194 195 240 196 196 210 196 200 164 214 150 177 
13085 13 167 102 181 280 152 220 193 205 211 219 204 178 202 217 191 182 213 207 196 194 195 200 192 196 206 196 184 158 226 142 177 
13085 13 173 124 181 260 152 226 207 205 211 221 204 180 198 217 193 186 213 211 198 194 195 200 192 194 206 196 194 158 226 144 177 
13086 13 167 120 179 280 152 214 193 205 211 213 204 178 202 217 189 180 211 207 196 194 195 206 198 194 206 196 194 158 214 158 177 
13086 13 173 120 183 280 152 216 207 208 211 223 204 180 202 221 193 182 211 211 196 212 195 198 198 196 210 196 200 158 214 166 177 
13087 13 173 120 183 280 168 224 193 205 211 219 204 178 202 217 189 180 213 207 196 162 195 184 198 196 202 196 200 158 226 144 162 
13087 13 173 126 177 280 162 216 193 205 211 248 204 180 202 221 189 182 213 211 196 194 195 184 196 196 206 196 200 158 229 150 177 
13088 13 167 120 183 280 152 216 193 205 211 215 204 178 202 217 189 182 213 207 196 162 195 206 196 196 206 196 200 158 214 146 162 
13088 13 173 120 185 280 168 220 207 208 211 217 204 180 202 221 187 186 213 211 196 162 195 236 192 196 218 196 194 164 235 146 177 
13089 13 167 126 181 280 166 204 193 205 211 215 204 178 202 207 189 186 205 207 196 162 195 232 196 196 206 196 194 158 214 132 177 
13089 13 173 126 183 280 168 216 207 205 211 231 204 178 202 217 189 196 205 211 196 162 195 236 198 198 206 196 200 161 226 142 177 
13090 13 167 102 191 280 152 216 205 205 211 205 204 178 200 217 187 186 205 207 196 162 195 236 196 196 206 196 184 158 214 132 177 
13090 13 167 110 193 280 168 216 207 205 211 217 204 180 202 217 191 196 203 211 192 194 195 200 196 196 202 196 184 158 229 144 177 
13091 13 167 110 179 280 152 214 193 205 211 217 204 178 200 217 187 186 205 207 192 162 195 206 196 196 206 196 184 158 214 144 177 
13091 13 173 120 183 280 168 216 207 205 211 219 204 180 202 217 189 186 205 211 196 162 195 206 198 196 206 196 194 158 232 146 177 
13092 13 173 110 183 280 152 222 193 205 211 221 204 178 202 217 185 180 205 207 196 162 195 206 196 196 206 196 184 158 214 142 177 
13092 13 173 120 183 280 166 220 207 208 211 225 204 180 202 219 187 196 205 211 196 194 197 200 196 196 210 196 200 158 226 148 177 
13093 13 167 110 181 280 140 208 193 205 211 215 204 178 202 217 191 182 205 207 196 162 195 206 192 194 206 196 184 158 214 144 177 
13093 13 167 120 181 280 168 220 207 205 211 225 204 178 202 221 191 186 211 211 196 162 195 210 196 196 210 196 200 164 214 146 177 
13094 13 167 110 181 280 140 218 193 205 211 219 204 178 200 217 185 186 205 207 192 162 195 202 196 194 206 196 184 158 214 132 177 
13094 13 169 120 183 280 152 222 207 211 211 225 204 180 202 221 185 186 213 211 196 194 195 200 196 196 210 196 200 164 226 144 177 
13095 13 167 124 181 280 140 216 193 205 211 219 204 178 202 217 201 182 213 207 196 162 195 236 196 194 206 196 194 158 214 144 162 
13095 13 173 126 183 280 168 222 207 208 211 233 204 180 202 221 193 186 203 211 196 162 195 244 196 196 206 196 200 158 226 146 177 
13096 13 167 120 183 280 140 222 193 205 211 219 204 178 202 217 185 186 211 207 192 162 195 200 196 196 202 196 200 158 214 144 177 
13096 13 173 120 183 280 168 224 197 205 211 225 204 178 202 221 189 186 213 211 196 194 195 192 196 198 210 196 200 158 226 148 177 
13097 13 167 120 181 280 168 208 193 205 211 215 204 178 202 217 183 186 205 207 196 162 195 236 196 196 206 196 200 158 214 142 177 
13097 13 173 120 183 280 168 222 207 214 211 217 204 178 204 221 187 196 205 211 196 194 195 200 196 196 206 196 200 164 229 144 177 
13098 13 167 120 179 278 152 216 193 205 211 215 204 178 202 217 183 180 205 207 196 162 195 206 198 196 206 196 200 158 214 128 177 
13098 13 167 128 181 280 168 214 201 205 211 225 204 178 202 217 183 196 205 211 196 194 195 202 196 196 210 196 200 158 229 146 183 
13099 13 167 120 183 280 140 216 193 205 211 215 204 178 202 217 187 182 205 207 196 162 195 236 196 196 206 196 194 158 229 144 162 
13099 13 167 124 183 284 168 214 207 205 211 219 204 180 202 221 189 186 203 211 196 194 195 200 196 196 210 196 200 158 229 150 177 
13100 13 167 124 179 280 152 204 205 205 211 207 204 178 200 217 187 182 205 207 196 162 195 200 196 196 206 196 194 164 214 146 162 
13100 13 169 124 183 260 170 216 207 208 211 219 204 180 202 217 189 186 205 211 196 194 195 200 198 198 190 196 194 158 214 146 177 
13101 13 167 110 183 280 166 216 193 205 211 217 204 178 200 217 187 186 205 207 196 162 195 236 196 196 206 196 184 158 214 142 162 
13101 13 155 120 171 280 152 216 207 202 211 205 204 180 200 217 187 182 207 211 196 162 195 200 196 196 210 196 200 164 226 144 162 
13102 13 167 102 181 280 140 216 193 205 211 215 204 178 200 217 193 186 205 207 196 162 195 200 196 196 206 196 184 158 214 152 177 
13102 13 167 120 183 280 168 190 193 205 211 219 204 180 202 223 185 192 203 211 196 194 195 200 192 198 210 196 200 161 214 166 177 
13103 13 167 102 181 280 152 214 193 205 211 191 204 178 202 217 185 182 205 207 196 162 195 200 194 194 206 196 184 158 229 140 162 
13103 13 169 120 183 260 168 216 205 205 211 217 204 180 202 221 185 186 213 211 196 162 195 200 198 196 206 196 200 158 214 164 177 
13104 13 167 120 179 280 152 216 193 205 211 215 204 178 202 217 187 186 205 207 192 162 195 182 198 198 206 196 194 158 226 132 177 
13104 13 173 124 183 280 168 220 207 208 211 260 204 180 202 221 189 182 205 211 196 162 195 188 194 196 210 196 196 167 229 142 177 
13105 13 167 120 179 280 152 216 193 205 211 219 204 178 202 217 185 186 205 207 196 162 195 228 192 194 210 196 194 158 214 144 162 
13105 13 169 120 181 280 170 224 193 208 211 221 206 178 198 217 193 198 201 211 192 194 195 206 194 196 202 196 200 158 235 130 177 
13106 13 167 120 179 280 152 214 193 205 211 225 204 178 202 217 189 182 205 207 196 194 195 200 196 194 206 196 194 158 226 128 162 
13106 13 173 126 183 280 168 216 197 205 211 231 204 180 202 221 189 186 205 211 196 194 195 220 198 196 206 196 200 158 226 144 177 
13107 13 167 120 179 280 152 214 193 205 211 201 204 178 202 217 189 176 205 207 196 162 195 236 196 196 206 196 200 158 214 132 177 
13107 13 173 122 179 280 152 216 193 205 211 215 204 180 202 217 191 186 205 211 196 194 195 202 198 196 214 196 200 164 229 144 177 
13108 13 167 102 179 280 168 216 193 205 211 215 204 178 202 221 193 180 205 207 196 162 195 226 196 196 202 196 184 158 226 142 177 
13108 13 173 110 183 280 152 216 207 205 211 227 204 180 200 221 187 186 211 211 196 194 195 200 196 196 206 196 184 164 232 148 177 
13109 13 167 102 183 280 166 216 193 205 211 215 204 178 200 217 187 186 205 207 196 194 195 234 196 194 210 196 192 158 214 158 177 
13109 13 173 120 183 280 168 212 197 208 211 219 204 178 202 217 189 186 213 211 196 197 199 200 196 196 222 196 188 158 226 166 189 
13110 13 167 120 179 280 168 216 193 205 211 213 204 178 202 217 183 180 205 207 196 162 195 206 198 196 206 196 194 158 226 148 162 
13110 13 173 124 181 280 168 216 193 205 207 215 204 180 202 187 193 186 203 211 198 194 197 188 198 196 202 196 194 158 226 150 177 
13111 13 167 120 183 280 152 216 193 205 211 191 204 178 192 217 183 180 205 207 196 162 195 236 196 192 206 196 194 149 229 150 162 
13111 13 173 124 171 260 156 216 197 211 211 213 204 178 202 217 193 186 211 211 192 194 195 236 196 198 206 196 200 164 214 166 177 
3300 14 167 110 183 280 166 222 193 205 211 215 204 178 202 217 187 180 205 207 192 162 195 206 196 194 206 196 184 158 214 142 162 
3300 14 167 110 189 280 168 224 201 211 211 229 204 180 202 217 187 186 211 211 196 162 195 206 196 196 210 200 200 164 226 144 177 
3301 14 167 120 183 280 168 224 193 205 211 213 204 178 202 217 187 182 205 207 196 162 195 200 194 196 206 196 194 158 214 148 162 
3301 14 167 126 183 280 168 220 193 208 211 217 204 180 204 219 189 186 205 211 196 194 195 200 194 196 214 196 200 158 226 148 177 
3302 14 167 120 183 280 140 222 193 205 211 213 204 178 200 217 193 186 205 207 196 162 195 206 196 196 206 196 200 158 214 128 177 
3302 14 179 120 183 260 168 226 193 208 211 217 206 180 198 217 191 182 203 211 196 194 195 200 196 196 210 196 206 164 229 166 177 
3303 14 167 120 179 280 152 214 193 205 211 191 204 178 202 217 183 182 205 207 196 162 195 200 196 196 190 196 194 158 214 146 177 
3303 14 167 124 183 270 152 222 197 211 211 225 204 180 202 221 187 182 205 211 196 162 195 202 196 196 206 200 200 164 229 166 177 
3304 14 169 102 179 280 152 224 193 205 211 229 204 178 202 217 187 182 211 207 196 162 195 200 198 186 206 196 184 158 214 142 177 
3304 14 173 124 179 280 168 216 197 205 211 233 204 180 202 221 189 186 211 211 196 194 195 206 198 196 206 196 194 167 232 144 177 
3305 14 167 120 181 280 140 204 193 205 211 217 204 178 200 217 183 180 205 207 196 162 195 200 196 196 206 196 200 158 214 144 162 
3305 14 167 120 183 284 168 204 193 208 211 225 204 178 202 217 191 182 203 211 196 194 195 200 200 196 210 200 200 158 226 146 177 
3306 14 173 120 181 280 152 214 193 205 211 217 204 178 202 217 183 186 205 207 196 162 195 200 196 196 206 196 194 158 214 142 177 
3306 14 173 124 183 260 168 216 197 205 211 221 204 178 204 217 183 186 211 207 196 194 195 236 198 196 206 196 200 158 226 142 192 
3307 14 173 124 179 280 166 208 193 205 211 219 204 178 202 217 185 182 205 207 196 162 195 204 196 196 194 196 194 158 214 128 162 
3307 14 155 124 183 280 168 220 193 208 211 221 204 180 200 217 197 186 203 203 196 194 195 220 196 196 206 196 194 164 229 144 177 
3308 14 167 120 179 280 152 204 193 205 211 227 204 178 202 217 197 182 205 207 196 162 195 200 192 194 210 196 194 158 214 144 177 
3308 14 173 124 181 280 152 216 187 208 211 233 204 180 204 219 197 186 205 211 196 194 195 202 198 196 210 196 198 164 229 144 177 
3309 14 167 110 179 280 152 216 193 205 207 211 204 178 200 217 187 186 205 207 196 162 195 200 196 196 206 196 184 164 214 144 162 
3309 14 173 126 181 280 168 190 207 208 211 221 204 180 200 217 191 194 205 211 196 194 197 200 198 196 206 196 200 158 229 146 177 
3310 14 167 120 181 280 152 222 193 205 211 217 204 178 200 217 183 182 205 207 196 162 195 200 198 196 206 196 200 158 226 142 177 
3310 14 175 124 183 280 168 228 207 211 211 254 204 180 202 217 187 186 203 211 196 194 195 236 198 196 210 196 200 158 229 146 177 
3311 14 167 110 179 280 168 216 193 205 211 215 204 178 202 217 187 186 205 207 196 162 195 200 196 196 206 196 184 158 226 146 177 
3311 14 169 120 181 280 148 216 207 208 211 215 208 180 202 221 193 186 207 211 196 162 195 200 196 196 210 196 200 158 229 140 192 
3312 14 173 120 179 280 152 222 193 205 211 191 204 178 202 217 193 182 205 207 196 162 195 206 196 194 206 196 194 158 214 146 162 
3312 14 175 124 183 280 166 224 207 205 211 229 204 180 202 217 189 186 203 211 196 162 195 200 196 196 206 200 200 158 229 166 177 
3313 14 167 102 179 280 168 216 193 205 211 213 204 178 202 217 185 182 205 207 196 162 195 184 196 194 206 196 184 158 226 144 177 
3313 14 173 120 181 280 154 216 197 208 211 219 204 178 202 217 185 186 211 211 196 162 195 200 200 196 210 196 194 164 229 150 177 
3314 14 167 102 181 280 140 204 193 205 211 215 204 178 200 217 183 186 205 207 196 162 195 226 192 196 206 196 184 164 226 144 162 
3314 14 173 124 181 260 168 206 207 208 211 195 204 180 204 221 187 184 205 211 198 194 195 226 198 196 210 196 184 158 214 154 189 
3315 14 167 102 179 280 140 216 193 205 211 215 204 178 202 217 191 186 205 207 196 162 195 200 198 194 206 196 184 158 214 158 162 
3315 14 173 102 183 280 170 216 207 205 211 219 204 180 202 219 189 186 203 211 196 194 195 214 198 196 206 196 184 164 229 164 177 
3316 14 167 102 179 280 152 210 193 205 211 191 204 178 202 217 189 180 205 207 196 162 195 182 196 196 206 196 184 155 214 156 162 
3316 14 173 120 183 280 164 216 207 205 211 227 204 178 202 217 189 186 203 211 196 194 195 206 196 196 190 196 184 155 229 166 177 
3317 14 173 102 179 260 168 210 193 205 211 215 204 178 200 217 193 186 205 207 196 162 195 206 192 194 206 196 184 158 214 132 177 
3317 14 173 120 181 280 168 214 193 208 211 221 204 180 202 221 189 186 205 211 198 194 195 202 192 196 206 196 184 158 226 140 189 
3318 14 167 122 179 280 152 222 193 205 207 219 204 178 202 217 185 186 205 207 196 162 195 206 196 196 206 196 194 158 214 128 162 
3318 14 167 124 183 280 168 224 207 205 211 229 202 180 202 217 187 186 205 211 196 197 195 186 198 196 214 196 196 164 226 144 177 
3319 14 167 102 179 260 152 216 193 205 211 223 204 178 202 217 193 186 205 207 196 162 195 200 196 196 206 196 192 158 214 146 162 
3319 14 179 124 185 260 168 216 207 208 211 225 204 180 202 219 195 186 203 211 196 197 195 236 196 196 206 196 192 158 229 150 177 
3320 14 173 102 179 280 152 216 193 205 207 213 204 178 200 217 187 186 213 207 196 162 195 200 196 194 206 196 200 164 214 142 162 
3320 14 173 120 181 280 168 216 205 208 211 219 204 180 202 221 187 186 203 211 192 197 195 182 198 196 210 196 200 158 226 146 177 
3321 14 167 102 181 280 152 216 193 205 211 201 204 178 202 217 183 182 213 207 196 162 195 200 196 196 206 196 184 158 214 144 162 
3321 14 167 124 183 280 168 214 197 205 211 219 204 180 202 217 191 186 205 211 196 162 195 200 198 196 206 196 194 158 217 146 177 
3322 14 167 120 179 280 152 216 193 205 211 221 204 178 194 217 187 186 205 207 196 162 195 206 198 196 206 196 194 158 214 144 177 
3322 14 155 124 183 280 152 216 207 208 211 225 204 180 202 217 189 180 205 211 196 194 195 202 198 196 206 196 200 158 232 148 177 
3323 14 167 120 181 260 168 216 193 205 211 207 204 178 202 217 183 180 205 207 196 162 195 186 192 196 206 196 194 149 214 150 177 
3323 14 173 122 183 280 162 212 197 205 211 215 204 180 200 221 193 186 203 211 196 197 195 198 196 196 202 196 200 158 214 136 171 
3324 14 173 102 179 280 152 216 193 205 211 227 204 178 200 217 183 182 205 207 196 194 195 200 194 196 206 196 184 158 214 132 162 
3324 14 167 110 171 280 182 226 193 208 211 241 204 180 198 187 187 186 205 211 192 197 195 200 198 196 206 196 184 152 229 148 177 
3325 14 167 110 179 280 140 216 193 205 211 217 204 178 202 217 183 182 205 207 196 162 195 200 198 196 210 196 192 161 226 132 177 
3325 14 179 124 183 260 168 216 207 205 211 250 204 178 200 217 197 186 203 211 196 162 203 200 198 196 202 196 192 158 229 132 177 
3326 14 167 102 181 280 168 208 193 205 211 213 204 178 202 217 191 186 205 207 196 162 195 200 196 196 206 196 184 164 214 146 162 
3326 14 173 120 193 280 162 222 193 211 209 221 204 178 202 221 189 186 205 211 196 162 199 200 192 196 210 196 200 158 229 150 177 
3327 14 167 124 179 280 152 208 193 205 211 215 204 178 202 217 183 182 205 207 196 162 195 200 196 196 206 196 194 158 229 128 177 
3327 14 167 126 181 280 152 224 207 208 211 225 204 178 200 221 191 186 205 211 196 194 195 200 196 196 206 196 198 158 229 144 189 
3328 14 167 120 179 280 152 224 193 205 211 215 204 178 202 217 185 186 205 207 196 162 195 198 196 196 206 196 194 158 229 144 162 
3328 14 173 126 179 260 168 218 207 208 211 219 204 180 202 183 193 198 211 211 196 162 195 206 196 196 202 196 198 158 214 146 177 
3329 14 167 102 181 280 168 216 207 205 211 217 204 178 204 217 189 182 205 207 196 162 195 200 196 196 206 196 184 158 226 140 162 
3329 14 173 124 183 284 152 216 197 205 211 219 204 178 202 221 189 186 205 211 196 194 195 200 196 196 206 196 194 158 232 146 177 
3330 14 167 110 179 280 140 216 193 205 211 217 204 178 202 217 185 182 205 207 196 162 195 200 194 196 206 196 184 158 214 128 177 
3330 14 167 120 183 260 152 216 207 208 211 225 204 178 202 217 183 186 211 211 196 194 195 200 198 196 210 196 200 158 235 146 177 
3331 14 167 120 179 280 168 216 193 205 211 191 204 178 202 217 201 186 205 207 196 162 195 186 196 186 210 196 194 158 214 142 177 
3331 14 173 120 181 284 168 216 207 205 211 215 204 180 202 217 187 186 205 211 196 194 199 186 198 196 202 196 200 158 229 164 177 
3332 14 167 102 181 280 152 214 193 205 211 215 204 178 202 217 185 186 203 207 196 162 195 204 196 196 210 196 184 158 226 132 177 
3332 14 173 120 183 266 166 216 207 205 211 215 204 180 198 217 197 186 211 211 196 194 197 204 196 196 230 196 200 158 229 132 177 
3333 14 167 110 181 280 168 214 193 205 211 213 204 178 202 221 189 182 211 207 196 162 195 214 194 196 210 196 184 158 214 146 162 
3333 14 167 120 183 280 170 216 207 205 211 219 204 178 202 221 189 186 211 211 198 194 195 236 194 196 214 196 196 158 229 164 162 
3334 14 167 122 179 280 152 222 193 205 211 221 204 178 202 217 183 186 205 207 196 194 195 200 196 196 206 196 194 158 214 144 162 
3334 14 171 124 171 260 162 226 197 205 211 233 204 180 202 221 191 198 211 211 196 194 195 200 198 196 206 196 200 158 226 164 177 
3335 14 167 110 179 280 152 216 193 205 211 207 204 178 202 217 185 182 205 207 196 162 195 200 194 196 206 196 184 158 214 142 162 
3335 14 173 120 183 280 168 216 205 205 211 227 204 178 202 217 185 186 205 211 196 162 195 204 194 196 210 196 200 158 214 150 177 
3336 14 167 120 179 280 152 216 193 205 211 215 204 178 200 217 185 180 205 207 196 162 195 206 196 196 210 196 200 158 214 144 177 
3336 14 167 110 181 260 168 216 197 205 211 219 204 178 202 217 195 186 213 211 196 162 203 226 196 196 210 196 192 158 220 146 177 
3337 14 167 110 183 280 152 222 193 205 211 219 204 178 202 217 183 186 205 207 196 162 195 206 196 194 206 196 184 158 229 144 177 
3337 14 175 126 185 278 152 224 207 205 211 227 204 178 202 217 187 186 213 211 196 194 197 202 192 196 214 196 194 164 217 144 177 
3338 14 167 110 179 280 152 216 193 205 211 207 204 178 202 217 185 182 205 207 196 162 195 206 194 196 206 196 200 158 214 142 162 
3338 14 173 120 183 280 168 218 197 208 211 227 204 178 204 219 183 186 205 211 196 162 195 200 198 196 206 200 200 158 232 150 177 
3339 14 167 120 179 280 152 216 193 205 211 193 204 178 202 217 191 186 205 207 192 162 195 200 192 196 206 196 200 158 214 132 162 
3339 14 173 120 183 260 168 216 193 205 211 219 204 180 202 221 191 186 203 203 196 194 195 190 192 196 202 196 200 158 226 144 177 
3340 14 173 124 179 280 168 222 193 205 211 215 204 178 202 217 193 182 205 211 192 194 195 206 194 186 206 196 194 158 226 144 177 
3340 14 155 122 181 280 160 224 197 208 211 221 204 178 202 217 189 186 205 203 196 194 195 206 192 196 210 200 194 158 229 146 192 
3341 14 167 102 181 280 140 216 193 205 211 211 204 178 202 217 185 182 205 207 196 162 195 200 198 196 210 196 184 158 214 132 162 
3341 14 173 120 183 280 168 216 193 205 211 225 204 180 202 221 183 186 205 211 196 162 195 200 198 196 198 196 200 158 232 144 177 
3342 14 173 120 179 280 152 214 193 205 211 213 204 178 202 217 183 186 205 207 196 162 195 200 198 196 210 196 200 158 214 144 177 
3342 14 155 140 181 280 168 216 207 208 211 225 204 180 202 217 183 218 211 211 192 162 197 202 198 196 206 196 194 158 214 146 177 
3343 14 167 110 181 280 152 204 193 205 211 191 204 178 200 217 185 180 205 207 196 162 195 200 196 194 206 196 184 158 214 144 177 
3343 14 173 122 183 280 168 244 207 208 211 227 204 180 200 221 183 182 203 211 198 197 195 206 196 196 206 194 200 146 214 166 177 
3344 14 167 120 181 280 140 204 207 205 211 217 204 178 202 217 187 186 205 207 196 162 195 198 196 196 206 196 200 158 229 146 177 
3344 14 173 124 183 280 168 216 197 205 211 233 204 178 202 217 197 186 205 211 196 194 197 236 198 198 210 196 192 164 235 164 177 
3345 14 167 102 181 280 140 216 193 205 211 217 204 178 202 217 185 186 205 207 196 162 195 200 196 196 206 196 184 158 226 142 162 
3345 14 173 120 183 260 168 216 193 205 211 225 204 180 202 219 187 222 205 211 196 194 195 200 198 196 210 196 200 158 214 146 177 
3346 14 167 124 181 280 168 216 193 205 211 191 204 178 202 217 187 180 205 207 196 162 195 200 198 196 206 196 194 158 214 144 162 
3346 14 173 126 183 284 168 216 207 205 211 219 204 180 202 221 197 182 213 211 196 162 197 236 198 196 206 196 200 158 232 150 177 
3347 14 167 120 179 280 152 214 193 205 211 221 204 178 202 217 183 180 205 207 196 162 195 200 198 196 206 196 194 158 214 128 162 
3347 14 173 124 183 280 152 216 193 208 211 229 204 180 202 217 197 186 205 211 196 162 199 204 198 198 202 196 200 164 226 144 177 
