# Supplementary material for: Decadal stability in genetic variation and structure in the intertidal seaweed Fucus serratus (Heterokontophyta: Fucaceae)
Source: BMC Evol Biol. 2018 Jun 15;18:94. doi: 10.1186/s12862-018-1213-2 (PMC6002991; doi:10.1186/s12862-018-1213-2)
Supplement: Supplementary file 6 — Spatial differentiation. Regional and local genetic differentiation between sampling sites in historical and present samples estimated by FST and Dest with p values. (XLSX 10 kb) [file 12862_2018_1213_MOESM6_ESM.xlsx]

## Sheet: SpatialGeneticDifferentiation
Sampling time	Population1	Population 2	Regional/local differentiation	Fst	p value for Fst	Mean.Dest	Mean Dest lower CI	Mean Dest Upper CI	p value for Dest	bonferroni corrected p value for Dest	Holm corrected p value for Dest	Hommel corrected p value for Dest	BH corrected p value for Dest
historical	Gjerild Klint	Green Top	regional	0.14699	0	0.37137	0.364948	0.379179	0.001	0.021	0.021	0.001	0.001
historical	Gjerild Klint	Ile de Siec	regional	0.1837	0	0.426844	0.419386	0.435864	0.001	0.021	0.021	0.001	0.001
historical	Gjerild Klint	Grense Jakobselv	regional	0.2477	0	0.342016	0.336651	0.348904	0.001	0.021	0.021	0.001	0.001
historical	Gjerild Klint	Kirkenes	regional	0.23633	0	0.368511	0.359597	0.379112	0.001	0.021	0.021	0.001	0.001
historical	Gjerild Klint	Ribadeo1	regional	0.31559	0	0.558418	0.551517	0.567087	0.001	0.021	0.021	0.001	0.001
historical	Gjerild Klint	Ribadeo2	regional	0.30724	0	0.562609	0.555886	0.571508	0.001	0.021	0.021	0.001	0.001
historical	Green Top	Ile de Siec	local	0.01767	0	0.0590415	0.0488192	0.0702394	0.001	0.021	0.021	0.001	0.001
historical	Green Top	Grense Jakobselv	regional	0.2063	0	0.435878	0.427868	0.446143	0.001	0.021	0.021	0.001	0.001
historical	Green Top	Kirkenes	regional	0.20384	0	0.491458	0.475794	0.509636	0.001	0.021	0.021	0.001	0.001
historical	Green Top	Ribadeo1	regional	0.12593	0	0.33117	0.322806	0.340803	0.001	0.021	0.021	0.001	0.001
historical	Green Top	Ribadeo2	regional	0.12792	0	0.339866	0.330822	0.350997	0.001	0.021	0.021	0.001	0.001
historical	Ile de Siec	Grense Jakobselv	regional	0.24562	0	0.495145	0.486937	0.505548	0.001	0.021	0.021	0.001	0.001
historical	Ile de Siec	Kirkenes	regional	0.23284	0	0.554649	0.536569	0.575053	0.001	0.021	0.021	0.001	0.001
historical	Ile de Siec	Ribadeo1	regional	0.13799	0	0.337629	0.327312	0.349753	0.001	0.021	0.021	0.001	0.001
historical	Ile de Siec	Ribadeo2	regional	0.13798	0	0.341062	0.330439	0.352798	0.001	0.021	0.021	0.001	0.001
historical	Grense Jakobselv	Kirkenes	local	0.15645	0	0.190587	0.184232	0.199157	0.001	0.021	0.021	0.001	0.001
historical	Grense Jakobselv	Ribadeo1	regional	0.32459	0	0.508037	0.50058	0.51709	0.001	0.021	0.021	0.001	0.001
historical	Grense Jakobselv	Ribadeo2	regional	0.32354	0	0.522983	0.515026	0.532986	0.001	0.021	0.021	0.001	0.001
historical	Kirkenes	Ribadeo1	regional	0.34459	0	0.586329	0.574117	0.601682	0.001	0.021	0.021	0.001	0.001
historical	Kirkenes	Ribadeo2	regional	0.34132	0	0.598865	0.586117	0.61515	0.001	0.021	0.021	0.001	0.001
historical	Ribadeo1	Ribadeo2	local	0.02521	0	0.0291134	0.0235103	0.0368046	0.001	0.021	0.021	0.001	0.001
present	Gjerild Klint	Green Top	regional	0.17794	0	0.421192	0.414746	0.428643	0.001	0.021	0.021	0.001	0.001
present	Gjerild Klint	Ile de Siec	regional	0.19812	0	0.465693	0.457897	0.47501	0.001	0.021	0.021	0.001	0.001
present	Gjerild Klint	Grense Jakobselv	regional	0.23687	0	0.333197	0.328085	0.339953	0.001	0.021	0.021	0.001	0.001
present	Gjerild Klint	Kirkenes	regional	0.27864	0	0.417303	0.411711	0.424462	0.001	0.021	0.021	0.001	0.001
present	Gjerild Klint	Ribadeo1	regional	0.34527	0	0.589996	0.583125	0.598531	0.001	0.021	0.021	0.001	0.001
present	Gjerild Klint	Ribadeo2	regional	0.33512	0	0.58713	0.579481	0.595867	0.001	0.021	0.021	0.001	0.001
present	Green Top	Ile de Siec	local	0.01348	0	0.0525523	0.0422479	0.0639721	0.001	0.021	0.021	0.001	0.001
present	Green Top	Grense Jakobselv	regional	0.20716	0	0.440689	0.432016	0.451109	0.001	0.021	0.021	0.001	0.001
present	Green Top	Kirkenes	regional	0.25585	0	0.541007	0.532847	0.551152	0.001	0.021	0.021	0.001	0.001
present	Green Top	Ribadeo1	regional	0.1573	0	0.374126	0.36485	0.385301	0.001	0.021	0.021	0.001	0.001
present	Green Top	Ribadeo2	regional	0.15464	0	0.37741	0.367905	0.389429	0.001	0.021	0.021	0.001	0.001
present	Ile de Siec	Grense Jakobselv	regional	0.22609	0	0.488925	0.4792	0.500949	0.001	0.021	0.021	0.001	0.001
present	Ile de Siec	Kirkenes	regional	0.2778	0	0.590982	0.580701	0.602909	0.001	0.021	0.021	0.001	0.001
present	Ile de Siec	Ribadeo1	regional	0.1371	0	0.329689	0.319777	0.341024	0.001	0.021	0.021	0.001	0.001
present	Ile de Siec	Ribadeo2	regional	0.13487	0	0.334965	0.324586	0.347322	0.001	0.021	0.021	0.001	0.001
present	Grense Jakobselv	Kirkenes	local	0.07586	0	0.0785732	0.0745895	0.0838869	0.001	0.021	0.021	0.001	0.001
present	Grense Jakobselv	Ribadeo1	regional	0.33254	0	0.517214	0.509651	0.526056	0.001	0.021	0.021	0.001	0.001
present	Grense Jakobselv	Ribadeo2	regional	0.33461	0	0.544712	0.536499	0.555722	0.001	0.021	0.021	0.001	0.001
present	Kirkenes	Ribadeo1	regional	0.39597	0	0.617717	0.60982	0.62787	0.001	0.021	0.021	0.001	0.001
present	Kirkenes	Ribadeo2	regional	0.39409	0	0.641262	0.631996	0.652871	0.001	0.021	0.021	0.001	0.001
present	Ribadeo1	Ribadeo2	local	0.02705	0	0.0347315	0.0286768	0.0422462	0.001	0.021	0.021	0.001	0.001
