# Supplementary material for: Decadal stability in genetic variation and structure in the intertidal seaweed Fucus serratus (Heterokontophyta: Fucaceae)
Source: BMC Evol Biol. 2018 Jun 15;18:94. doi: 10.1186/s12862-018-1213-2 (PMC6002991; doi:10.1186/s12862-018-1213-2)
Supplement: Supplementary file 7 — Temporal changes. Estimates of effective population size (Ne), temporal genetic differentiation (FST and Dest), and p values for temporal changes in diversity measures at each sampling site. (XLSX 6 kb) [file 12862_2018_1213_MOESM7_ESM.xlsx]

## Sheet: TemporalDifferentiation
Country	Location	p value for change in Heterozygosity	p value for change in allelic richness	p value for change in Fis	p value for change in Multi Locus Heterozygosity	Ne	Ne CI upper	Ne CI lower	Ne loglikelihood	Dest mean	Dest lower.0.95.CI	Dest upper.0.95.CI	Dest p value	Bonferroni corrected Dest p value	Holm corrected Dest p value	Hommel corrected Dest p value	BH corrected Dest p value	Fst	Fst p value
Denmark	Gjerild Klint	0.87997	0.825309	0.742419	0.414388	712.154	5475.76	333.815	-462.271	0.00671523	0.00348375	0.011019	0.002	0.002	0.002	0.002	0.002	0.00441	0.0012
France	Green Top	0.935198	0.953688	0.981271	0.809689	464.247	1024.43	275.943	-680.395	0.0211634	0.0130606	0.0298849	0.001	0.001	0.001	0.001	0.001	0.0077	0
France	Ile de Siec	0.953688	0.935198	0.466796	0.594041	1e+07	10000000	1608.23	-516.325	-0.00686934	-0.0193489	0.00778025	0.8422	0.8422	0.8422	0.8422	0.8422	-0.00121	0.7792
Norway	Grense Jakobselv	0.617164	0.684187	0.192541	0.525727	62.2057	94.2049	50	-396.993	0.049767	0.0459496	0.0550046	0.001	0.001	0.001	0.001	0.001	0.03954	0
Norway	Kirkenes	0.113077	0.971912	0.115758	0.402781	203.784	2605.43	93.1939	-398.804	0.00792191	0.00362443	0.0142546	0.001	0.001	0.001	0.001	0.001	0.01146	0
Spain	Ribadeo1	0.75374	0.553127	0.861674	0.136403	255.033	618.905	141.754	-338.923	0.00450764	-0.0015157	0.012065	0.046	0.046	0.046	0.046	0.046	0.00527	0.0076
Spain	Ribadeo2	0.751326	0.647145	0.638711	0.0512656	368.541	1517.22	181.504	-326.59	0.00120621	-0.00472404	0.00830964	0.1767	0.1767	0.1767	0.1767	0.1767	0.00336	0.0466
