# Supplementary material for: Decadal stability in genetic variation and structure in the intertidal seaweed Fucus serratus (Heterokontophyta: Fucaceae)
Source: BMC Evol Biol. 2018 Jun 15;18:94. doi: 10.1186/s12862-018-1213-2 (PMC6002991; doi:10.1186/s12862-018-1213-2)
Supplement: Supplementary file 8 — Diversity estimates. Diversity estimates, including heterozygosity (Hexp), allelic richness (α), and multi-locus heterozygosity (MLH), for each location and region with standard errors, and inbreeding coefficients FIS with p values for each population. (XLSX 8 kb) [file 12862_2018_1213_MOESM8_ESM.xlsx]

## Sheet: Diversity
			Local measures									Regional measures
Country	Location	Sampling year	Expected Heterozygosity	Expected Heterozygosity SE	Mean Allelic Richness	Allelic Richness SE	Fis Mean	Fis pvalue	FisSE	Multi Locus Heterozygosity	Multi Locus Heterozygosity SE	Expected Heterozygosity	Expected Heterozygosity SE	Allelic Richness (standardized to 48 alleles)	Allelic Richness SE (standardized to 48 alleles)	Allelic Richness (standardized to 100 alleles)	Allelic Richness SE (standardized to 100 alleles)	Multi Locus Heterozygosity	Multi Locus Heterozygosity SE
Denmark Denmark	Gjerild Klint	1999	0.555135	0.0335762	5.59572	0.642983	-0.137	0.125	0.0283934	0.624242	0.0111285
	Gjerild Klint	2009	0.542144	0.0356291	5.58428	0.752104	-0.121	0.156	0.0267823	0.607879	0.00982966
France	Green Top	2000	0.71071	0.0444873	8.7807	1.13325	-0.01	0.227	0.0191565	0.710909	0.00971027	0.704685	0.0498402	8.92329	1.12984	10.7289	1.44056	0.702882	0.00742664
	Ile de Siec		0.703738	0.051868	8.36634	0.991109	0.008	0.227	0.0199575	0.690341	0.0113762
	Green Top	2009	0.697664	0.0497248	8.84494	1.15792	-0.006	0.166	0.017967	0.703611	0.00979805	0.714103	0.0459293	8.99904	1.15274	10.7446	1.47461	0.693464	0.00755436
	Ile de Siec		0.703698	0.0504027	8.61936	1.08385	0.028	0.243	0.0222503	0.67803	0.0116292
Norway	Grense Jakobselv	2004	0.456713	0.0349637	5.38515	0.51938	-0.155	0.118	0.0297446	0.532727	0.0131188	0.515774	0.0318697	5.95151	0.592893	7.64584	0.894141	0.55344	0.0122869
	Kirkenes		0.461264	0.0312855	5.80758	0.579668	-0.156	0.157	0.0277745	0.596591	0.0243665
	Grense Jakobselv	2010	0.480101	0.0381541	5.07101	0.451939	-0.092	0.159	0.0309161	0.524545	0.0152126	0.489872	0.0333406	5.69195	0.535779	7.37545	0.794093	0.545455	0.011189
	Kirkenes	2010	0.520753	0.0345034	5.71832	0.552576	-0.219	0.043	0.0225437	0.567235	0.0160129
Spain	Ribadeo1	1999	0.510863	0.0532457	5.37424	0.866612	-0.118	0.119	0.0402196	0.586364	0.0111151	0.528117	0.0495761	5.4665	0.779024	6.75554	1.01774	0.60436	0.00731838
	Ribadeo2	1999	0.533164	0.0490559	5.18193	0.623813	-0.166	0.164	0.0438378	0.623106	0.00876661
	Ribadeo1	2010	0.48964	0.051002	4.84865	0.745454	-0.148	0.174	0.0334204	0.565062	0.0118226	0.505116	0.0521494	5.09009	0.742425	6.29842	0.9583	0.576676	0.00867389
	Ribadeo2	2010	0.508064	0.0541466	4.85751	0.648004	-0.153	0.193	0.050164	0.589015	0.0126206
