# Supplementary material for: Decadal stability in genetic variation and structure in the intertidal seaweed Fucus serratus (Heterokontophyta: Fucaceae)
Source: BMC Evol Biol. 2018 Jun 15;18:94. doi: 10.1186/s12862-018-1213-2 (PMC6002991; doi:10.1186/s12862-018-1213-2)
Supplement: Supplementary file 9 — Temporal versus local genetic differentiation. Temporal genetic change in comparison to local and regional genetic differentiation(FST and Dest) for each population and sampling time point (historical and present). (XLSX 6 kb) [file 12862_2018_1213_MOESM9_ESM.xlsx]

## Sheet: TemporalDifferentiation
Sampling time	Country	Location	Temporal Dest	Local Dest	Lowest regional Dest	Highest regional Dest	Temporal Fst	Local Fst	Lowest regional Fst	Highest regional Fst
historical	Denmark	Gjerild Klint	0.00671523	x	0.342016	0.562609	0.00441	x	0.14699	0.31559
historical	France	Green Top	0.0211634	0.0590415	0.33117	0.491458	0.0077	0.01767	0.12593	0.2063
historical	France	Ile de Siec	-0.00686934	0.0590415	0.337629	0.554649	-0.00121	0.01767	0.13798	0.24562
historical	Norway	Grense Jakobselv	0.049767	0.190587	0.342016	0.522983	0.03954	0.15645	0.2063	0.32459
historical	Norway	Kirkenes	0.00792191	0.190587	0.368511	0.598865	0.01146	0.15645	0.20384	0.34459
historical	Spain	Ribadeo1	0.00450764	0.0291134	0.33117	0.586329	0.00527	0.02521	0.12593	0.32459
historical	Spain	Ribadeo2	0.00120621	0.0291134	0.339866	0.598865	0.00336	0.02521	0.12792	0.34132
present	Denmark	Gjerild Klint	0.00671523	x	0.333197	0.589996	0.00441	x	0.17794	0.34527
present	France	Green Top	0.0211634	0.0525523	0.374126	0.541007	0.0077	0.01348	0.15464	0.25585
present	France	Ile de Siec	-0.00686934	0.0525523	0.329689	0.590982	-0.00121	0.01348	0.13487	0.2778
present	Norway	Grense Jakobselv	0.049767	0.0785732	0.333197	0.544712	0.03954	0.07586	0.20716	0.33461
present	Norway	Kirkenes	0.00792191	0.0785732	0.417303	0.641262	0.01146	0.07586	0.25585	0.39597
present	Spain	Ribadeo1	0.00450764	0.0347315	0.329689	0.617717	0.00527	0.02705	0.1371	0.39597
present	Spain	Ribadeo2	0.00120621	0.0347315	0.334965	0.641262	0.00336	0.02705	0.13487	0.39409
